# Supplementary material for: Construction and characterization of nano-oval BaTi0.7Fe0.3O3@NiFe2O4 nanocomposites as an effective platform for the determination of H2O2
Source: Sci Rep. 2023 Jun 3;13:9048. doi: 10.1038/s41598-023-36076-6 (PMC10239493; doi:10.1038/s41598-023-36076-6)
Supplement: Supplementary file 1 — Supplementary Information 1. [file 41598_2023_36076_MOESM1_ESM.txt]

TITLE
DATA TYPE
ORIGIN	JASCO
OWNER
DATE	02/01/01
TIME	02:25:50
SPECTROMETER/DATA SYSTEM	JASCO Corp., V-570, Rev. 1.00
RESOLUTION
DELTAX	-2
XUNITS	NANOMETERS
YUNITS	REFLECTANCE
FIRSTX	2500.0000
LASTX	190.0000
NPOINTS	1156
FIRSTY	0.49298
MAXY	0.64530
MINY	0.18559
XYDATA
2500.0000	49.298
2498.0000	49.564
2496.0000	49.295
2494.0000	48.841
2492.0000	49.131
2490.0000	49.521
2488.0000	49.654
2486.0000	49.913
2484.0000	49.809
2482.0000	49.826
2480.0000	49.131
2478.0000	49.179
2476.0000	49.693
2474.0000	50.18
2472.0000	51.229
2470.0000	52.675
2468.0000	52.875
2466.0000	53.13
2464.0000	54.304
2462.0000	54.974
2460.0000	54.636
2458.0000	55.218
2456.0000	55.237
2454.0000	53.485
2452.0000	54.363
2450.0000	53.883
2448.0000	54.539
2446.0000	55.394
2444.0000	55.715
2442.0000	56.239
2440.0000	55.22
2438.0000	55.747
2436.0000	55.775
2434.0000	55.389
2432.0000	56.176
2430.0000	56.698
2428.0000	56.332
2426.0000	57.856
2424.0000	57.955
2422.0000	57.085
2420.0000	58.373
2418.0000	57.399
2416.0000	57.34
2414.0000	58.403
2412.0000	58
2410.0000	58.084
2408.0000	57.671
2406.0000	57.616
2404.0000	58.036
2402.0000	58.637
2400.0000	59.078
2398.0000	59.067
2396.0000	58.481
2394.0000	57.64
2392.0000	58.082
2390.0000	57.098
2388.0000	56.959
2386.0000	56.982
2384.0000	57.086
2382.0000	58.663
2380.0000	59.176
2378.0000	59.429
2376.0000	59.131
2374.0000	59.156
2372.0000	59.07
2370.0000	59.074
2368.0000	59.475
2366.0000	58.572
2364.0000	58.983
2362.0000	60.212
2360.0000	60.079
2358.0000	61.21
2356.0000	61.222
2354.0000	60.954
2352.0000	61.169
2350.0000	60.838
2348.0000	61.587
2346.0000	61.408
2344.0000	61.387
2342.0000	61.311
2340.0000	60.467
2338.0000	60.378
2336.0000	60.652
2334.0000	60.763
2332.0000	60.792
2330.0000	60.779
2328.0000	60.71
2326.0000	60.599
2324.0000	60.918
2322.0000	61.197
2320.0000	60.933
2318.0000	61.076
2316.0000	60.676
2314.0000	60.592
2312.0000	60.158
2310.0000	60.131
2308.0000	59.727
2306.0000	59.621
2304.0000	59.884
2302.0000	59.789
2300.0000	60.497
2298.0000	60.378
2296.0000	60.622
2294.0000	60.65
2292.0000	60.483
2290.0000	60.211
2288.0000	60.228
2286.0000	59.795
2284.0000	59.642
2282.0000	59.312
2280.0000	58.949
2278.0000	59.485
2276.0000	59.318
2274.0000	59.908
2272.0000	59.9
2270.0000	59.634
2268.0000	59.191
2266.0000	59.025
2264.0000	58.633
2262.0000	58.59
2260.0000	58.715
2258.0000	58.405
2256.0000	58.387
2254.0000	58.186
2252.0000	58.281
2250.0000	57.443
2248.0000	57.754
2246.0000	57.485
2244.0000	57.253
2242.0000	57.991
2240.0000	57.782
2238.0000	57.813
2236.0000	57.776
2234.0000	57.483
2232.0000	57.293
2230.0000	57.196
2228.0000	56.616
2226.0000	56.852
2224.0000	56.591
2222.0000	56.111
2220.0000	56.136
2218.0000	56.044
2216.0000	56.025
2214.0000	56.097
2212.0000	56.312
2210.0000	55.643
2208.0000	55.842
2206.0000	55.759
2204.0000	55.901
2202.0000	56.528
2200.0000	56.412
2198.0000	57.02
2196.0000	57.457
2194.0000	57.629
2192.0000	58.214
2190.0000	58.659
2188.0000	58.695
2186.0000	59.535
2184.0000	59.938
2182.0000	60.253
2180.0000	61.284
2178.0000	61.439
2176.0000	61.574
2174.0000	61.795
2172.0000	61.567
2170.0000	61.915
2168.0000	62.199
2166.0000	62.169
2164.0000	62.396
2162.0000	62.478
2160.0000	62.615
2158.0000	63.189
2156.0000	63.186
2154.0000	62.875
2152.0000	62.932
2150.0000	62.641
2148.0000	62.642
2146.0000	62.579
2144.0000	62.46
2142.0000	62.945
2140.0000	62.997
2138.0000	63.438
2136.0000	64.215
2134.0000	63.996
2132.0000	64.397
2130.0000	64.53
2128.0000	64.103
2126.0000	63.721
2124.0000	63.487
2122.0000	63.132
2120.0000	63.14
2118.0000	63.295
2116.0000	63.346
2114.0000	63.541
2112.0000	63.755
2110.0000	64.059
2108.0000	64.096
2106.0000	63.61
2104.0000	63.328
2102.0000	62.98
2100.0000	62.573
2098.0000	62.929
2096.0000	62.829
2094.0000	62.812
2092.0000	62.99
2090.0000	62.869
2088.0000	62.886
2086.0000	63.017
2084.0000	62.387
2082.0000	62.331
2080.0000	62.228
2078.0000	62.093
2076.0000	62.459
2074.0000	62.448
2072.0000	62.277
2070.0000	62.228
2068.0000	61.947
2066.0000	61.721
2064.0000	61.52
2062.0000	61.139
2060.0000	61.515
2058.0000	61.281
2056.0000	61.115
2054.0000	61.021
2052.0000	60.634
2050.0000	60.544
2048.0000	60.399
2046.0000	60.625
2044.0000	60.324
2042.0000	60.212
2040.0000	60.077
2038.0000	59.666
2036.0000	59.792
2034.0000	59.547
2032.0000	59.594
2030.0000	59.564
2028.0000	59.095
2026.0000	58.997
2024.0000	58.673
2022.0000	58.462
2020.0000	58.446
2018.0000	58.375
2016.0000	58.142
2014.0000	57.822
2012.0000	57.437
2010.0000	57.422
2008.0000	57.245
2006.0000	57.046
2004.0000	57.355
2002.0000	57.077
2000.0000	57.205
1998.0000	57.274
1996.0000	56.976
1994.0000	56.969
1992.0000	56.729
1990.0000	56.702
1988.0000	56.792
1986.0000	56.78
1984.0000	56.513
1982.0000	55.96
1980.0000	55.694
1978.0000	55.093
1976.0000	55.131
1974.0000	55.257
1972.0000	55.055
1970.0000	55.268
1968.0000	54.996
1966.0000	54.905
1964.0000	54.911
1962.0000	54.725
1960.0000	55.035
1958.0000	55.239
1956.0000	55.273
1954.0000	55.303
1952.0000	55.404
1950.0000	55.32
1948.0000	55.348
1946.0000	55.409
1944.0000	55.728
1942.0000	55.683
1940.0000	55.857
1938.0000	56.103
1936.0000	55.702
1934.0000	56.268
1932.0000	56.218
1930.0000	56.515
1928.0000	56.861
1926.0000	56.529
1924.0000	56.834
1922.0000	57.186
1920.0000	57.066
1918.0000	57.609
1916.0000	57.797
1914.0000	57.791
1912.0000	58.441
1910.0000	58.46
1908.0000	58.579
1906.0000	58.645
1904.0000	58.715
1902.0000	59.785
1900.0000	59.991
1898.0000	60.193
1896.0000	60.054
1894.0000	60.081
1892.0000	60.101
1890.0000	60.205
1888.0000	60.281
1886.0000	60.581
1884.0000	60.688
1882.0000	60.722
1880.0000	61.054
1878.0000	61.006
1876.0000	61.166
1874.0000	61.55
1872.0000	61.489
1870.0000	61.755
1868.0000	61.954
1866.0000	61.877
1864.0000	62.018
1862.0000	62.152
1860.0000	61.945
1858.0000	62.003
1856.0000	61.937
1854.0000	61.905
1852.0000	61.911
1850.0000	61.871
1848.0000	62.03
1846.0000	61.895
1844.0000	61.992
1842.0000	61.91
1840.0000	61.825
1838.0000	61.717
1836.0000	61.689
1834.0000	61.736
1832.0000	61.686
1830.0000	61.777
1828.0000	61.721
1826.0000	61.716
1824.0000	61.66
1822.0000	61.673
1820.0000	61.6
1818.0000	61.557
1816.0000	61.64
1814.0000	61.559
1812.0000	61.586
1810.0000	61.618
1808.0000	61.541
1806.0000	61.534
1804.0000	61.57
1802.0000	61.566
1800.0000	61.473
1798.0000	61.464
1796.0000	61.365
1794.0000	61.279
1792.0000	61.381
1790.0000	61.302
1788.0000	61.326
1786.0000	61.41
1784.0000	61.414
1782.0000	61.486
1780.0000	61.401
1778.0000	61.314
1776.0000	61.377
1774.0000	61.273
1772.0000	61.257
1770.0000	61.259
1768.0000	61.059
1766.0000	61.104
1764.0000	61.183
1762.0000	61.143
1760.0000	61.219
1758.0000	61.244
1756.0000	61.275
1754.0000	61.391
1752.0000	61.364
1750.0000	61.362
1748.0000	61.304
1746.0000	61.238
1744.0000	61.271
1742.0000	61.306
1740.0000	61.315
1738.0000	61.369
1736.0000	61.344
1734.0000	61.26
1732.0000	61.324
1730.0000	61.241
1728.0000	61.249
1726.0000	61.287
1724.0000	61.197
1722.0000	61.22
1720.0000	61.148
1718.0000	61.16
1716.0000	61.176
1714.0000	61.202
1712.0000	61.24
1710.0000	61.211
1708.0000	61.126
1706.0000	61.086
1704.0000	61.046
1702.0000	61.04
1700.0000	61.034
1698.0000	61.099
1696.0000	61.059
1694.0000	60.987
1692.0000	60.999
1690.0000	60.797
1688.0000	60.818
1686.0000	60.755
1684.0000	60.724
1682.0000	60.702
1680.0000	60.646
1678.0000	60.644
1676.0000	60.671
1674.0000	60.577
1672.0000	60.461
1670.0000	60.426
1668.0000	60.352
1666.0000	60.39
1664.0000	60.351
1662.0000	60.305
1660.0000	60.234
1658.0000	60.261
1656.0000	60.223
1654.0000	60.162
1652.0000	60.144
1650.0000	60.029
1648.0000	60.085
1646.0000	60.1
1644.0000	59.983
1642.0000	59.986
1640.0000	59.868
1638.0000	59.797
1636.0000	59.835
1634.0000	59.741
1632.0000	59.798
1630.0000	59.773
1628.0000	59.729
1626.0000	59.732
1624.0000	59.628
1622.0000	59.552
1620.0000	59.4
1618.0000	59.346
1616.0000	59.357
1614.0000	59.316
1612.0000	59.352
1610.0000	59.285
1608.0000	59.249
1606.0000	59.194
1604.0000	59.097
1602.0000	59.128
1600.0000	59.025
1598.0000	58.944
1596.0000	58.999
1594.0000	58.924
1592.0000	58.922
1590.0000	58.901
1588.0000	58.78
1586.0000	58.745
1584.0000	58.708
1582.0000	58.695
1580.0000	58.706
1578.0000	58.682
1576.0000	58.587
1574.0000	58.549
1572.0000	58.503
1570.0000	58.458
1568.0000	58.417
1566.0000	58.387
1564.0000	58.365
1562.0000	58.305
1560.0000	58.233
1558.0000	58.227
1556.0000	58.148
1554.0000	58.153
1552.0000	58.141
1550.0000	58.103
1548.0000	58.065
1546.0000	57.983
1544.0000	57.951
1542.0000	57.858
1540.0000	57.794
1538.0000	57.709
1536.0000	57.694
1534.0000	57.642
1532.0000	57.614
1530.0000	57.525
1528.0000	57.436
1526.0000	57.421
1524.0000	57.348
1522.0000	57.36
1520.0000	57.268
1518.0000	57.201
1516.0000	57.151
1514.0000	57.083
1512.0000	57.127
1510.0000	57.07
1508.0000	57.034
1506.0000	56.97
1504.0000	56.843
1502.0000	56.756
1500.0000	56.687
1498.0000	56.636
1496.0000	56.57
1494.0000	56.468
1492.0000	56.373
1490.0000	56.323
1488.0000	56.272
1486.0000	56.228
1484.0000	56.202
1482.0000	56.206
1480.0000	56.177
1478.0000	56.163
1476.0000	56.048
1474.0000	55.935
1472.0000	55.878
1470.0000	55.825
1468.0000	55.811
1466.0000	55.74
1464.0000	55.671
1462.0000	55.638
1460.0000	55.612
1458.0000	55.606
1456.0000	55.57
1454.0000	55.497
1452.0000	55.446
1450.0000	55.335
1448.0000	55.306
1446.0000	55.26
1444.0000	55.268
1442.0000	55.283
1440.0000	55.263
1438.0000	55.267
1436.0000	55.231
1434.0000	55.205
1432.0000	55.128
1430.0000	55.045
1428.0000	54.963
1426.0000	54.889
1424.0000	54.857
1422.0000	54.87
1420.0000	54.832
1418.0000	54.796
1416.0000	54.753
1414.0000	54.697
1412.0000	54.68
1410.0000	54.607
1408.0000	54.589
1406.0000	54.471
1404.0000	54.359
1402.0000	54.295
1400.0000	54.183
1398.0000	54.081
1396.0000	54.014
1394.0000	53.91
1392.0000	53.754
1390.0000	53.661
1388.0000	53.553
1386.0000	53.477
1384.0000	53.413
1382.0000	53.304
1380.0000	53.205
1378.0000	53.171
1376.0000	53.198
1374.0000	53.313
1372.0000	53.389
1370.0000	53.447
1368.0000	53.509
1366.0000	53.61
1364.0000	53.716
1362.0000	53.803
1360.0000	53.869
1358.0000	53.854
1356.0000	53.812
1354.0000	53.828
1352.0000	53.849
1350.0000	53.836
1348.0000	53.836
1346.0000	53.764
1344.0000	53.679
1342.0000	53.646
1340.0000	53.576
1338.0000	53.565
1336.0000	53.538
1334.0000	53.512
1332.0000	53.527
1330.0000	53.488
1328.0000	53.455
1326.0000	53.35
1324.0000	53.322
1322.0000	53.287
1320.0000	53.226
1318.0000	53.245
1316.0000	53.182
1314.0000	53.122
1312.0000	53.059
1310.0000	53.007
1308.0000	52.963
1306.0000	52.904
1304.0000	52.883
1302.0000	52.858
1300.0000	52.788
1298.0000	52.735
1296.0000	52.706
1294.0000	52.643
1292.0000	52.614
1290.0000	52.559
1288.0000	52.511
1286.0000	52.441
1284.0000	52.362
1282.0000	52.296
1280.0000	52.238
1278.0000	52.192
1276.0000	52.175
1274.0000	52.147
1272.0000	52.066
1270.0000	52.026
1268.0000	51.934
1266.0000	51.902
1264.0000	51.858
1262.0000	51.806
1260.0000	51.779
1258.0000	51.699
1256.0000	51.624
1254.0000	51.532
1252.0000	51.471
1250.0000	51.448
1248.0000	51.407
1246.0000	51.367
1244.0000	51.299
1242.0000	51.235
1240.0000	51.193
1238.0000	51.129
1236.0000	51.116
1234.0000	51.032
1232.0000	50.984
1230.0000	50.94
1228.0000	50.866
1226.0000	50.85
1224.0000	50.763
1222.0000	50.737
1220.0000	50.675
1218.0000	50.585
1216.0000	50.579
1214.0000	50.553
1212.0000	50.518
1210.0000	50.484
1208.0000	50.421
1206.0000	50.266
1204.0000	50.183
1202.0000	50.132
1200.0000	50.132
1198.0000	50.08
1196.0000	50.07
1194.0000	50.04
1192.0000	49.989
1190.0000	49.944
1188.0000	49.843
1186.0000	49.795
1184.0000	49.762
1182.0000	49.727
1180.0000	49.658
1178.0000	49.614
1176.0000	49.546
1174.0000	49.47
1172.0000	49.443
1170.0000	49.4
1168.0000	49.368
1166.0000	49.317
1164.0000	49.262
1162.0000	49.209
1160.0000	49.134
1158.0000	49.095
1156.0000	49.031
1154.0000	48.996
1152.0000	48.974
1150.0000	48.907
1148.0000	48.872
1146.0000	48.778
1144.0000	48.691
1142.0000	48.649
1140.0000	48.601
1138.0000	48.527
1136.0000	48.491
1134.0000	48.451
1132.0000	48.396
1130.0000	48.366
1128.0000	48.304
1126.0000	48.231
1124.0000	48.177
1122.0000	48.132
1120.0000	48.067
1118.0000	48.03
1116.0000	47.966
1114.0000	47.885
1112.0000	47.829
1110.0000	47.753
1108.0000	47.716
1106.0000	47.653
1104.0000	47.633
1102.0000	47.582
1100.0000	47.507
1098.0000	47.481
1096.0000	47.403
1094.0000	47.341
1092.0000	47.276
1090.0000	47.186
1088.0000	47.136
1086.0000	47.073
1084.0000	47.016
1082.0000	46.988
1080.0000	46.935
1078.0000	46.881
1076.0000	46.826
1074.0000	46.753
1072.0000	46.687
1070.0000	46.606
1068.0000	46.555
1066.0000	46.504
1064.0000	46.426
1062.0000	46.391
1060.0000	46.314
1058.0000	46.241
1056.0000	46.201
1054.0000	46.143
1052.0000	46.123
1050.0000	46.064
1048.0000	45.995
1046.0000	45.925
1044.0000	45.833
1042.0000	45.765
1040.0000	45.709
1038.0000	45.648
1036.0000	45.58
1034.0000	45.545
1032.0000	45.467
1030.0000	45.414
1028.0000	45.336
1026.0000	45.261
1024.0000	45.179
1022.0000	45.123
1020.0000	45.085
1018.0000	45.017
1016.0000	45.003
1014.0000	44.925
1012.0000	44.859
1010.0000	44.797
1008.0000	44.713
1006.0000	44.641
1004.0000	44.563
1002.0000	44.485
1000.0000	44.417
998.0000	44.387
996.0000	44.363
994.0000	44.36
992.0000	44.297
990.0000	44.234
988.0000	44.183
986.0000	44.071
984.0000	44.013
982.0000	43.919
980.0000	43.829
978.0000	43.788
976.0000	43.754
974.0000	43.711
972.0000	43.659
970.0000	43.575
968.0000	43.497
966.0000	43.455
964.0000	43.381
962.0000	43.307
960.0000	43.236
958.0000	43.151
956.0000	43.075
954.0000	43.058
952.0000	42.977
950.0000	42.921
948.0000	42.853
946.0000	42.753
944.0000	42.691
942.0000	42.633
940.0000	42.597
938.0000	42.542
936.0000	42.49
934.0000	42.413
932.0000	42.344
930.0000	42.299
928.0000	42.253
926.0000	42.181
924.0000	42.16
922.0000	42.118
920.0000	42.059
918.0000	42.028
916.0000	41.894
914.0000	41.787
912.0000	41.717
910.0000	41.666
908.0000	41.67
906.0000	41.645
904.0000	41.549
902.0000	41.432
900.0000	41.313
898.0000	41.216
896.0000	41.204
894.0000	41.129
892.0000	41.072
890.0000	40.996
888.0000	40.926
886.0000	40.901
884.0000	40.867
882.0000	40.813
880.0000	40.758
878.0000	40.659
876.0000	40.622
874.0000	40.53
872.0000	40.396
870.0000	40.426
868.0000	40.427
866.0000	40.394
864.0000	40.415
862.0000	40.348
860.0000	40.158
858.0000	40.128
856.0000	40.001
854.0000	39.964
852.0000	39.812
850.0000	39.887
848.0000	39.893
846.0000	39.635
844.0000	39.555
842.0000	39.516
840.0000	39.475
838.0000	39.4
836.0000	39.336
834.0000	39.179
832.0000	39.189
830.0000	39.102
828.0000	39.014
826.0000	38.959
824.0000	38.815
822.0000	38.767
820.0000	38.695
818.0000	38.607
816.0000	38.557
814.0000	38.373
812.0000	38.249
810.0000	38.156
808.0000	38.02
806.0000	38.016
804.0000	37.963
802.0000	37.848
800.0000	37.795
798.0000	37.711
796.0000	37.617
794.0000	37.558
792.0000	37.474
790.0000	37.375
788.0000	37.348
786.0000	37.284
784.0000	37.167
782.0000	37.1
780.0000	36.962
778.0000	36.894
776.0000	36.837
774.0000	36.758
772.0000	36.704
770.0000	36.617
768.0000	36.544
766.0000	36.483
764.0000	36.37
762.0000	36.296
760.0000	36.193
758.0000	36.047
756.0000	36.018
754.0000	35.934
752.0000	35.851
750.0000	35.783
748.0000	35.678
746.0000	35.545
744.0000	35.461
742.0000	35.412
740.0000	35.343
738.0000	35.322
736.0000	35.22
734.0000	35.198
732.0000	35.165
730.0000	35.086
728.0000	34.979
726.0000	34.921
724.0000	34.857
722.0000	34.781
720.0000	34.754
718.0000	34.678
716.0000	34.627
714.0000	34.565
712.0000	34.49
710.0000	34.415
708.0000	34.303
706.0000	34.29
704.0000	34.222
702.0000	34.166
700.0000	34.128
698.0000	34.071
696.0000	34.018
694.0000	33.954
692.0000	33.899
690.0000	33.83
688.0000	33.779
686.0000	33.701
684.0000	33.649
682.0000	33.583
680.0000	33.51
678.0000	33.466
676.0000	33.427
674.0000	33.365
672.0000	33.325
670.0000	33.25
668.0000	33.149
666.0000	33.103
664.0000	32.997
662.0000	32.926
660.0000	32.867
658.0000	32.76
656.0000	32.685
654.0000	32.602
652.0000	32.521
650.0000	32.436
648.0000	32.348
646.0000	32.268
644.0000	32.165
642.0000	32.082
640.0000	32.01
638.0000	31.933
636.0000	31.852
634.0000	31.766
632.0000	31.675
630.0000	31.577
628.0000	31.474
626.0000	31.373
624.0000	31.278
622.0000	31.205
620.0000	31.109
618.0000	31.009
616.0000	30.913
614.0000	30.811
612.0000	30.73
610.0000	30.64
608.0000	30.551
606.0000	30.456
604.0000	30.367
602.0000	30.283
600.0000	30.218
598.0000	30.124
596.0000	30.056
594.0000	29.976
592.0000	29.88
590.0000	29.799
588.0000	29.716
586.0000	29.63
584.0000	29.561
582.0000	29.536
580.0000	29.452
578.0000	29.369
576.0000	29.287
574.0000	29.145
572.0000	29.064
570.0000	29.011
568.0000	28.914
566.0000	28.865
564.0000	28.804
562.0000	28.719
560.0000	28.655
558.0000	28.578
556.0000	28.493
554.0000	28.408
552.0000	28.34
550.0000	28.271
548.0000	28.176
546.0000	28.099
544.0000	28.03
542.0000	27.961
540.0000	27.93
538.0000	27.901
536.0000	27.863
534.0000	27.803
532.0000	27.735
530.0000	27.689
528.0000	27.63
526.0000	27.623
524.0000	27.585
522.0000	27.558
520.0000	27.546
518.0000	27.571
516.0000	27.577
514.0000	27.555
512.0000	27.551
510.0000	27.544
508.0000	27.528
506.0000	27.509
504.0000	27.51
502.0000	27.527
500.0000	27.542
498.0000	27.557
496.0000	27.55
494.0000	27.536
492.0000	27.523
490.0000	27.531
488.0000	27.518
486.0000	27.514
484.0000	27.51
482.0000	27.487
480.0000	27.49
478.0000	27.481
476.0000	27.481
474.0000	27.482
472.0000	27.481
470.0000	27.464
468.0000	27.402
466.0000	27.375
464.0000	27.342
462.0000	27.326
460.0000	27.264
458.0000	27.193
456.0000	27.095
454.0000	26.944
452.0000	26.891
450.0000	26.809
448.0000	26.689
446.0000	26.645
444.0000	26.57
442.0000	26.47
440.0000	26.384
438.0000	26.233
436.0000	26.066
434.0000	25.901
432.0000	25.775
430.0000	25.631
428.0000	25.477
426.0000	25.318
424.0000	24.976
422.0000	24.74
420.0000	24.687
418.0000	24.558
416.0000	24.436
414.0000	24.308
412.0000	24.116
410.0000	23.919
408.0000	23.772
406.0000	23.536
404.0000	23.345
402.0000	23.198
400.0000	22.965
398.0000	22.742
396.0000	22.6
394.0000	22.471
392.0000	22.284
390.0000	22.156
388.0000	22.014
386.0000	21.817
384.0000	21.693
382.0000	21.58
380.0000	21.47
378.0000	21.338
376.0000	21.176
374.0000	20.846
372.0000	20.763
370.0000	20.984
368.0000	20.912
366.0000	20.744
364.0000	20.624
362.0000	20.515
360.0000	20.399
358.0000	20.198
356.0000	20.095
354.0000	19.957
352.0000	19.919
350.0000	19.877
348.0000	19.812
346.0000	19.907
344.0000	19.757
342.0000	19.733
340.0000	19.498
338.0000	19.498
336.0000	19.546
334.0000	19.593
332.0000	19.539
330.0000	19.51
328.0000	19.571
326.0000	19.643
324.0000	19.624
322.0000	19.676
320.0000	19.776
318.0000	19.754
316.0000	19.777
314.0000	19.796
312.0000	19.687
310.0000	19.583
308.0000	19.634
306.0000	19.55
304.0000	19.507
302.0000	19.508
300.0000	19.432
298.0000	19.432
296.0000	19.385
294.0000	19.398
292.0000	19.364
290.0000	19.267
288.0000	19.185
286.0000	19.188
284.0000	19.175
282.0000	19.16
280.0000	19.236
278.0000	19.149
276.0000	19.086
274.0000	19.033
272.0000	18.859
270.0000	18.777
268.0000	18.602
266.0000	18.611
264.0000	18.654
262.0000	18.707
260.0000	18.843
258.0000	18.693
256.0000	18.687
254.0000	18.559
252.0000	18.581
250.0000	18.623
248.0000	18.72
246.0000	18.908
244.0000	18.921
242.0000	19.084
240.0000	19.403
238.0000	19.718
236.0000	20.294
234.0000	20.848
232.0000	21.102
230.0000	21.503
228.0000	22.06
226.0000	22.506
224.0000	22.945
222.0000	23.375
220.0000	22.813
218.0000	23.201
216.0000	24.035
214.0000	23.809
212.0000	25.638
210.0000	26.377
208.0000	26.344
206.0000	25.767
204.0000	27.688
202.0000	29.345
200.0000	30.566
198.0000	37.447
196.0000	41.772
194.0000	37.836
192.0000	33.752
190.0000	39.683
