# Supplementary material for: Construction and characterization of nano-oval BaTi0.7Fe0.3O3@NiFe2O4 nanocomposites as an effective platform for the determination of H2O2
Source: Sci Rep. 2023 Jun 3;13:9048. doi: 10.1038/s41598-023-36076-6 (PMC10239493; doi:10.1038/s41598-023-36076-6)
Supplement: Supplementary file 2 — Supplementary Information 2. [file 41598_2023_36076_MOESM2_ESM.txt]

4.01313028	54.99980729
4.03913028	47.07883332
4.06513028	41.11940576
4.09113028	48.76221422
4.11713028	50.92007491
4.14313028	58.60349908
4.16913028	61.82072674
4.19513028	64.79207426
4.22113028	41.06413054
4.24713028	60.85625174
4.27313028	62.0996714
4.29913028	58.43593167
4.32513028	62.4050734
4.35113028	56.03231945
4.37713028	57.58264502
4.40313028	67.36326502
4.42913028	51.33330882
4.45513028	50.49430324
4.48113028	55.92879353
4.50713028	44.82730168
4.53313028	58.83298421
4.55913028	51.12496093
4.58513028	51.12717587
4.61113028	54.31575124
4.63713028	51.19009705
4.66313028	40.22507891
4.68913028	45.90372891
4.71513028	46.80406239
4.74113028	54.66650296
4.76713028	45.89114862
4.79313028	47.32128866
4.81913028	41.69134607
4.84513028	44.82442647
4.87113028	45.98263588
4.89713028	47.65004958
4.92313028	46.3894671
4.94913028	48.21435182
4.97513028	51.26519557
5.00113028	47.01671219
5.02713028	37.25624908
5.05313028	46.26863868
5.07913028	45.50928842
5.10513028	51.83130987
5.13113028	51.2535592
5.15713028	47.37999126
5.18313028	43.35838933
5.20913028	37.45668992
5.23513028	44.47068004
5.26113028	49.42916347
5.28713028	54.16508082
5.31313028	46.39551818
5.33913028	43.37361738
5.36513028	49.15903362
5.39113028	44.47443739
5.41713028	45.92788311
5.44313028	50.1802535
5.46913028	51.77859318
5.49513028	46.3929084
5.52113028	45.12285998
5.54713028	47.17031802
5.57313028	51.66559809
5.59913028	48.15802148
5.62513028	34.2326208
5.65113028	49.24806287
5.67713028	55.33503512
5.70313028	42.00030088
5.72913028	44.07111182
5.75513028	52.69229894
5.78113028	57.44642883
5.80713028	48.6301794
5.83313028	49.38948127
5.85913028	53.31976448
5.88513028	61.42983255
5.91113028	52.48143338
5.93713028	51.82432361
5.96313028	36.86093604
5.98913028	52.72174641
6.01513028	55.63957908
6.04113028	49.13066002
6.06713028	54.08006721
6.09313028	57.17555597
6.11913028	55.17818559
6.14513028	57.20384229
6.17113028	44.82387093
6.19713028	45.332606
6.22313028	49.96358806
6.24913028	40.46715941
6.27513028	51.59780152
6.30113028	65.21001474
6.32713028	46.35110322
6.35313028	48.35751345
6.37913028	42.51492698
6.40513028	39.30672663
6.43113028	52.76869609
6.45713028	49.59648157
6.48313028	43.76999819
6.50913028	40.75971734
6.53513028	55.7741973
6.56113028	50.13843858
6.58713028	54.98269303
6.61313028	53.92172902
6.63913028	44.02095161
6.66513028	47.95203672
6.69113028	57.77944353
6.71713028	46.38343114
6.74313028	43.12582873
6.76913028	39.20659252
6.79513028	55.89001398
6.82113028	61.64130002
6.84713028	51.89727151
6.87313028	48.27469992
6.89913028	52.49258176
6.92513028	46.77943209
6.95113028	50.39336201
6.97713028	49.26264845
7.00313028	48.14140767
7.02913028	46.30145207
7.05513028	38.44847444
7.08113028	46.12037256
7.10713028	55.37356384
7.13313028	44.8604348
7.15913028	58.7869029
7.18513028	56.68458555
7.21113028	46.42434566
7.23713028	47.07885471
7.26313028	57.87670101
7.28913028	52.00189102
7.31513028	55.65919393
7.34113028	52.1598569
7.36713028	51.44040437
7.39313028	44.8992926
7.41913028	46.90076143
7.44513028	47.61983174
7.47113028	43.59785132
7.49713028	48.03400256
7.52313028	52.32135776
7.54913028	52.34885436
7.57513028	48.15648538
7.60113028	56.09092793
7.62713028	57.6548476
7.65313028	54.3895096
7.67913028	55.20130865
7.70513028	61.91076185
7.73113028	56.70253725
7.75713028	47.71469942
7.78313028	49.36796529
7.80913028	49.79407082
7.83513028	52.87316238
7.86113028	51.6853165
7.88713028	47.52105921
7.91313028	52.09363056
7.93913028	48.97519815
7.96513028	46.91842578
7.99113028	56.81934648
8.01713028	55.86467425
8.04313028	48.07450977
8.06913028	49.26091568
8.09513028	51.11597112
8.12113028	55.62007108
8.14713028	55.3977821
8.17313028	44.17384996
8.19913028	47.83035613
8.22513028	52.25227162
8.25113028	46.08697477
8.27713028	46.72789528
8.30313028	52.99845495
8.32913028	57.58797853
8.35513028	60.85581595
8.38113028	54.33098565
8.40713028	60.03099619
8.43313028	55.17954946
8.45913028	45.96754673
8.48513028	38.70691406
8.51113028	37.71682199
8.53713028	41.65036255
8.56313028	51.62617217
8.58913028	46.52233422
8.61513028	49.29409053
8.64113028	40.72657688
8.66713028	37.61360907
8.69313028	60.36061117
8.71913028	50.26524634
8.74513028	59.11761616
8.77113028	40.97381475
8.79713028	33.74334493
8.82313028	43.6423772
8.84913028	50.30147682
8.87513028	42.15653347
8.90113028	50.34649978
8.92713028	57.62872509
8.95313028	48.68709092
8.97913028	53.47622047
9.00513028	48.1460874
9.03113028	41.5303421
9.05713028	57.39971157
9.08313028	51.10586428
9.10913028	65.34383538
9.13513028	37.22679702
9.16113028	42.03569218
9.18713028	43.35697489
9.21313028	56.93623917
9.23913028	53.01720878
9.26513028	55.987442
9.29113028	52.0573118
9.31713028	45.16937177
9.34313028	56.59162824
9.36913028	56.04234759
9.39513028	53.16217422
9.42113028	52.06421913
9.44713028	42.73791791
9.47313028	44.74929198
9.49913028	36.84127755
9.52513028	47.65428811
9.55113028	47.22725349
9.57713028	49.63023772
9.60313028	50.00035819
9.62913028	38.86056922
9.65513028	54.7841586
9.68113028	47.95717176
9.70713028	51.78948273
9.73313028	48.09773895
9.75913028	47.80578524
9.78513028	45.60862301
9.81113028	46.57497275
9.83713028	50.10997708
9.86313028	51.76786036
9.88913028	36.84877439
9.91513028	37.9800951
9.94113028	48.11513397
9.96713028	53.18376028
9.99313028	61.89710218
10.01913028	40.22158153
10.04513028	53.03367678
10.07113028	54.74323197
10.09713028	45.57487321
10.12313028	45.67339374
10.14913028	54.90061265
10.17513028	52.51423085
10.20113028	46.44639173
10.22713028	43.11459819
10.25313028	47.5682376
10.27913028	49.78287628
10.30513028	47.80098529
10.33113028	43.46706849
10.35713028	39.2634049
10.38313028	43.12170284
10.40913028	53.70992972
10.43513028	50.76055992
10.46113028	43.46104896
10.48713028	42.47095689
10.51313028	46.6752254
10.53913028	47.43371862
10.56513028	51.4922606
10.59113028	57.04180484
10.61713028	49.24352165
10.64313028	47.69855073
10.66913028	55.75983473
10.69513028	49.54916699
10.72113028	45.4809976
10.74713028	61.02218006
10.77313028	68.16006935
10.79913028	62.48720874
10.82513028	53.19594566
10.85113028	48.60992015
10.87713028	52.5665333
10.90313028	52.95901669
10.92913028	43.1644073
10.95513028	49.45376916
10.98113028	54.34120594
11.00713028	55.00039401
11.03313028	52.11149389
11.05913028	44.13388669
11.08513028	42.4078131
11.11113028	49.74758768
11.13713028	52.03134139
11.16313028	44.55794267
11.18913028	37.47734819
11.21513028	38.0110354
11.24113028	42.30914661
11.26713028	39.7804301
11.29313028	47.66975908
11.31913028	44.0595592
11.34513028	51.63277947
11.37113028	68.49626125
11.39713028	74.81298743
11.42313028	54.79532642
11.44913028	49.32482791
11.47513028	52.52138357
11.50113028	59.8614615
11.52713028	52.735466
11.55313028	50.26511487
11.57913028	46.57709552
11.60513028	57.45815139
11.63113028	44.46411595
11.65713028	48.91750598
11.68313028	48.58378354
11.70913028	55.37025253
11.73513028	45.68027828
11.76113028	40.47491851
11.78713028	51.19976495
11.81313028	56.51072676
11.83913028	36.13428866
11.86513028	46.02627233
11.89113028	53.94689427
11.91713028	49.08231529
11.94313028	34.39486276
11.96913028	50.38457367
11.99513028	50.04649633
12.02113028	49.9985424
12.04713028	52.80236577
12.07313028	50.2281174
12.09913028	58.22790921
12.12513028	36.39399166
12.15113028	51.88512543
12.17713028	42.50330729
12.20313028	50.61952577
12.22913028	44.21932761
12.25513028	49.83747166
12.28113028	50.15381921
12.30713028	49.16557925
12.33313028	49.00035103
12.35913028	47.37045351
12.38513028	49.41543769
12.41113028	41.25263762
12.43713028	51.56295392
12.46313028	48.02312544
12.48913028	55.94971013
12.51513028	52.2016258
12.54113028	48.50760147
12.56713028	50.20700997
12.59313028	60.43368893
12.61913028	58.27465705
12.64513028	59.5294516
12.67113028	58.21478703
12.69713028	50.14097253
12.72313028	46.32430822
12.74913028	47.99866971
12.77513028	37.18878169
12.80113028	32.93907169
12.82713028	35.90800421
12.85313028	43.89084873
12.87913028	45.53433745
12.90513028	52.49252632
12.93113028	58.0004155
12.95713028	57.41158918
12.98313028	55.26999361
13.00913028	47.76459889
13.03513028	44.6712322
13.06113028	46.00032954
13.08713028	49.2213083
13.11313028	45.67405508
13.13913028	46.72490088
13.16513028	54.52246848
13.19113028	52.02081849
13.21713028	43.61113287
13.24313028	45.2088367
13.26913028	51.53270628
13.29513028	46.42285394
13.32113028	46.82216234
13.34713028	50.4953487
13.37313028	45.57236
13.39913028	45.00032237
13.42513028	49.48985526
13.45113028	56.00040118
13.47713028	55.22182179
13.50313028	50.59516706
13.52913028	49.05319163
13.55513028	50.98101527
13.58113028	45.48642558
13.60713028	56.73973893
13.63313028	58.76806158
13.65913028	45.27563869
13.68513028	48.30925964
13.71113028	49.59835239
13.73713028	48.39706981
13.76313028	43.11683759
13.78913028	47.61564403
13.81513028	49.66663664
13.84113028	43.24969694
13.86713028	42.32265494
13.89313028	37.45930984
13.91913028	40.53753044
13.94513028	45.58094514
13.97113028	45.39875494
13.99713028	49.85955909
14.02313028	44.64050118
14.04913028	42.66031704
14.07513028	42.44101741
14.10113028	49.24953162
14.12713028	44.71826035
14.15313028	42.87000924
14.17913028	42.36145203
14.20513028	44.66891651
14.23113028	42.50306852
14.25713028	46.09260869
14.28313028	37.56507422
14.30913028	43.7172275
14.33513028	40.60885488
14.36113028	49.49094081
14.38713028	40.28576621
14.41313028	47.5596909
14.43913028	64.61958316
14.46513028	46.84290609
14.49113028	33.03348514
14.51713028	57.78542868
14.54313028	41.31355242
14.56913028	51.68724676
14.59513028	33.72947679
14.62113028	38.71050239
14.64713028	56.89440153
14.67313028	48.67986427
14.69913028	52.60999085
14.72513028	38.40815084
14.75113028	46.92335635
14.77713028	55.13781677
14.80313028	54.23390208
14.82913028	53.12806924
14.85513028	50.41317214
14.88113028	40.62299658
14.90713028	42.37056869
14.93313028	52.15757652
14.95913028	62.22744505
14.98513028	46.93185326
15.01113028	37.38017863
15.03713028	50.27354755
15.06313028	47.73435279
15.08913028	42.13485938
15.11513028	44.8161884
15.14113028	51.27317643
15.16713028	51.51368219
15.19313028	44.39793722
15.21913028	39.10637191
15.24513028	50.84448089
15.27113028	58.11135734
15.29713028	49.28810525
15.32313028	40.21218932
15.34913028	50.1299404
15.37513028	46.04107079
15.40113028	46.23261584
15.42713028	39.98259865
15.45313028	43.24323856
15.47913028	51.74589586
15.50513028	43.55654615
15.53113028	44.85783525
15.55713028	50.59487157
15.58313028	50.41395128
15.60913028	51.72429882
15.63513028	55.25930681
15.66113028	47.01370797
15.68713028	42.81459054
15.71313028	39.04430664
15.73913028	38.77562237
15.76513028	41.93983524
15.79113028	50.60958942
15.81713028	57.53340837
15.84313028	45.26364208
15.86913028	36.94979713
15.89513028	44.05187888
15.92113028	43.25528249
15.94713028	38.45702372
15.97313028	44.43607813
15.99913028	47.55540933
16.02513028	51.00036536
16.05113028	47.34315609
16.07713028	43.98045044
16.10313028	46.61422189
16.12913028	44.87173037
16.15513028	44.09916193
16.18113028	44.93122094
16.20713028	42.30739917
16.23313028	43.01952978
16.25913028	49.93995494
16.28513028	53.46672794
16.31113028	51.98423611
16.33713028	65.15572566
16.36313028	73.27918986
16.38913028	65.67678058
16.41513028	52.72743154
16.44113028	45.37177496
16.46713028	57.01149206
16.49313028	54.47501838
16.51913028	53.72639446
16.54513028	43.17301704
16.57113028	35.90280947
16.59713028	45.41967465
16.62313028	41.62762665
16.64913028	51.57835915
16.67513028	48.18923435
16.70113028	61.47370044
16.72713028	48.14835115
16.75313028	48.30989009
16.77913028	44.89755487
16.80513028	51.94646135
16.83113028	57.58857185
16.85713028	46.49212543
16.88313028	49.85059226
16.90913028	38.70703313
16.93513028	47.54924786
16.96113028	54.88299641
16.98713028	52.3174078
17.01313028	38.84480495
17.03913028	34.91339019
17.06513028	32.03830609
17.09113028	34.18783871
17.11713028	54.97947128
17.14313028	49.06511396
17.16913028	36.2694738
17.19513028	37.93902421
17.22113028	38.00027223
17.24713028	48.44535484
17.27313028	51.81926464
17.29913028	52.9300953
17.32513028	56.67961041
17.35113028	46.0816973
17.37713028	46.80027736
17.40313028	49.66689231
17.42913028	42.95976083
17.45513028	48.09141792
17.48113028	43.83888414
17.50713028	54.05459008
17.53313028	44.23460108
17.55913028	35.3563073
17.58513028	49.59134154
17.61113028	54.6217177
17.63713028	39.78606964
17.66313028	42.32377266
17.68913028	37.75350646
17.71513028	46.79336188
17.74113028	36.30198191
17.76713028	44.76902801
17.79313028	46.03558817
17.81913028	40.61266865
17.84513028	52.70612939
17.87113028	43.06006144
17.89713028	48.22475045
17.92313028	52.3049876
17.94913028	49.27386246
17.97513028	51.35890597
18.00113028	52.33858236
18.02713028	63.73425271
18.05313028	61.65492868
18.07913028	52.57604404
18.10513028	47.5118104
18.13113028	47.22477325
18.15713028	46.19342359
18.18313028	52.69720138
18.20913028	48.68195248
18.23513028	44.8627451
18.26113028	45.31261545
18.28713028	46.21094983
18.31313028	48.00034387
18.33913028	54.92711392
18.36513028	62.04626374
18.39113028	63.00045132
18.41713028	53.94495404
18.44313028	46.47634032
18.46913028	47.5171635
18.49513028	51.73298937
18.52113028	53.29360696
18.54713028	53.08126673
18.57313028	48.68649586
18.59913028	42.20352373
18.62513028	47.30559185
18.65113028	45.00032237
18.67713028	44.59646277
18.70313028	42.02776002
18.72913028	39.38423617
18.75513028	38.13007811
18.78113028	39.73389647
18.80713028	46.22928636
18.83313028	40.93452961
18.85913028	37.66902769
18.88513028	40.29814426
18.91113028	45.51671702
18.93713028	48.56327714
18.96313028	42.40788828
18.98913028	43.84762579
19.01513028	46.05363934
19.04113028	38.29829676
19.06713028	53.51035553
19.09313028	52.3045929
19.11913028	43.05968427
19.14513028	45.63135254
19.17113028	62.41653512
19.19713028	52.38414233
19.22313028	49.21502771
19.24913028	45.62931028
19.27513028	41.89318079
19.30113028	34.31974141
19.32713028	45.22150781
19.35313028	40.85444447
19.37913028	41.63149643
19.40513028	51.37027721
19.43113028	47.58085654
19.45713028	50.83229492
19.48313028	40.70871238
19.50913028	38.86313275
19.53513028	46.77840855
19.56113028	32.93061132
19.58713028	46.05687031
19.61313028	47.32671642
19.63913028	53.5598599
19.66513028	42.26825573
19.69113028	52.06789408
19.71713028	55.93771352
19.74313028	47.02701384
19.76913028	52.91925488
19.79513028	55.93180033
19.82113028	69.54155288
19.84713028	59.47009117
19.87313028	44.78949868
19.89913028	61.81243213
19.92513028	66.7107103
19.95113028	54.1533849
19.97713028	41.19983048
20.00313028	32.81773088
20.02913028	48.86670796
20.05513028	43.97703225
20.08113028	48.20831731
20.10713028	64.44590712
20.13313028	66.15230862
20.15913028	67.67698534
20.18513028	72.14219297
20.21113028	69.72681868
20.23713028	62.53240649
20.26313028	52.21588229
20.28913028	39.74750795
20.31513028	47.89928055
20.34113028	39.46869586
20.36713028	46.62433811
20.39313028	43.25982819
20.41913028	49.12965323
20.44513028	41.06360869
20.47113028	35.56186008
20.49713028	41.38383733
20.52313028	44.69968751
20.54913028	52.58435169
20.57513028	47.8427
20.60113028	47.34808716
20.62713028	48.34071173
20.65313028	45.40144706
20.67913028	38.88184236
20.70513028	38.51983394
20.73113028	43.72016005
20.75713028	44.78020189
20.78313028	44.60046394
20.80913028	43.22962148
20.83513028	39.67626673
20.86113028	45.9849036
20.88713028	47.51704678
20.91313028	38.49530898
20.93913028	38.86551333
20.96513028	41.93896718
20.99113028	42.56255974
21.01713028	40.4244335
21.04313028	37.50119021
21.06913028	39.96431245
21.09513028	39.11111638
21.12113028	36.0002579
21.14713028	35.53906576
21.17313028	42.22068346
21.19913028	46.1453839
21.22513028	48.19777683
21.25113028	55.20663681
21.27713028	44.23772485
21.30313028	42.02578149
21.32913028	46.6907141
21.35513028	38.08838753
21.38113028	33.88459976
21.40713028	35.25794631
21.43313028	39.94413331
21.45913028	44.50090132
21.48513028	52.01705916
21.51113028	45.54569091
21.53713028	45.81533862
21.56313028	34.53738485
21.58913028	42.95238207
21.61513028	38.56266257
21.64113028	40.54560671
21.66713028	42.78853584
21.69313028	48.28711095
21.71913028	56.54292673
21.74513028	51.53437312
21.77113028	47.99259673
21.79713028	42.49248031
21.82313028	48.20359828
21.84913028	46.87361847
21.87513028	40.74778618
21.90113028	53.8675622
21.92713028	55.71111579
21.95313028	43.69310258
21.97913028	43.00613941
22.00513028	46.72615692
22.03113028	32.86725645
22.05713028	39.45606313
22.08313028	43.00030805
22.10913028	41.87091909
22.13513028	32.25989079
22.16113028	45.77769076
22.18713028	42.10013842
22.21313028	29.43526964
22.23913028	37.71174733
22.26513028	52.8621695
22.29113028	48.50760198
22.31713028	29.1915984
22.34313028	41.99068636
22.36913028	40.01053087
22.39513028	46.89507593
22.42113028	43.09699428
22.44713028	43.96537514
22.47313028	42.09001122
22.49913028	38.21935328
22.52513028	38.93559403
22.55113028	47.32893979
22.57713028	44.3383774
22.60313028	34.94454999
22.62913028	42.95685785
22.65513028	41.34307621
22.68113028	38.37004
22.70713028	41.46364627
22.73313028	47.13587139
22.75913028	40.38622396
22.78513028	39.00027939
22.81113028	53.8715758
22.83713028	45.57265579
22.86313028	44.61301394
22.88913028	43.40744667
22.91513028	36.708126
22.94113028	33.44463857
22.96713028	52.93235471
22.99313028	44.62303071
23.01913028	47.46818401
23.04513028	37.47348913
23.07113028	40.99679153
23.09713028	39.69804844
23.12313028	41.53591906
23.14913028	43.00030805
23.17513028	41.62570969
23.20113028	41.00029372
23.22713028	43.66690125
23.25313028	51.575135
23.27913028	45.93446766
23.30513028	48.01445553
23.33113028	41.95659686
23.35713028	48.35667559
23.38313028	49.31343749
23.40913028	42.60835959
23.43513028	40.41221812
23.46113028	43.46924959
23.48713028	41.45160624
23.51313028	35.76724149
23.53913028	36.19361393
23.56513028	43.92297468
23.59113028	50.05737583
23.61713028	45.29579498
23.64313028	41.52633319
23.66913028	36.51633551
23.69513028	39.77725538
23.72113028	46.64779969
23.74713028	42.52823568
23.77313028	41.08223267
23.79913028	39.10204853
23.82513028	40.63549574
23.85113028	44.85889286
23.87713028	46.41970327
23.90313028	43.72466762
23.92913028	40.19891001
23.95513028	42.77955777
23.98113028	43.62060186
24.00713028	45.58526426
24.03313028	52.51903191
24.05913028	56.30061747
24.08513028	52.28055128
24.11113028	47.6604672
24.13713028	49.00035103
24.16313028	49.00035103
24.18913028	51.7032307
24.21513028	58.87163011
24.24113028	58.19553926
24.26713028	53.97218367
24.29313028	62.26103111
24.31913028	64.00313876
24.34513028	65.79669616
24.37113028	58.99950246
24.39713028	54.30258883
24.42313028	69.62433928
24.44913028	53.98396255
24.47513028	41.6179383
24.50113028	41.45041613
24.52713028	49.53836378
24.55313028	56.51631821
24.57913028	54.60617997
24.60513028	56.16048408
24.63113028	45.26355856
24.65713028	46.27011872
24.68313028	40.55314211
24.70913028	36.79651945
24.73513028	36.28765873
24.76113028	47.44154126
24.78713028	30.93474957
24.81313028	43.43528664
24.83913028	50.1570323
24.86513028	52.40804516
24.89113028	39.29183002
24.91713028	48.06778213
24.94313028	50.89985075
24.96913028	42.99236035
24.99513028	40.02212713
25.02113028	49.82840533
25.04713028	51.94615176
25.07313028	47.18205039
25.09913028	49.85931859
25.12513028	43.39880612
25.15113028	45.79979937
25.17713028	56.15606501
25.20313028	45.12707174
25.22913028	34.96613031
25.25513028	46.5092911
25.28113028	43.58240236
25.30713028	48.24234728
25.33313028	34.31413892
25.35913028	36.26908117
25.38513028	34.46869919
25.41113028	39.00388475
25.43713028	39.17626145
25.46313028	45.51315945
25.48913028	47.80453161
25.51513028	32.11474751
25.54113028	39.76567144
25.56713028	41.45140879
25.59313028	43.29070153
25.61913028	49.28214287
25.64513028	39.83088966
25.67113028	53.63345675
25.69713028	47.67880392
25.72313028	45.14496733
25.74913028	47.41027221
25.77513028	46.61023138
25.80113028	41.20434152
25.82713028	39.67550544
25.85313028	40.66261961
25.87913028	42.96626341
25.90513028	44.64572335
25.93113028	40.55187108
25.95713028	33.6212266
25.98313028	39.00383916
26.00913028	44.60606297
26.03513028	46.1919877
26.06113028	45.242584
26.08713028	41.12030284
26.11313028	37.86810463
26.13913028	42.00247457
26.16513028	46.5465141
26.19113028	41.1013726
26.21713028	36.52661227
26.24313028	45.26329346
26.26913028	48.44166206
26.29513028	42.01387887
26.32113028	48.76077839
26.34713028	50.37195316
26.37313028	47.1358027
26.39913028	54.82403451
26.42513028	55.21256442
26.45113028	42.51127841
26.47713028	31.13586171
26.50313028	38.58961624
26.52913028	39.29811393
26.55513028	40.14008877
26.58113028	54.38785726
26.60713028	53.49017274
26.63313028	53.2062067
26.65913028	52.70443836
26.68513028	46.39127199
26.71113028	47.9868841
26.73713028	43.70497904
26.76313028	41.54421635
26.78913028	41.45495024
26.81513028	34.06896058
26.84113028	41.67662699
26.86713028	36.56685692
26.89313028	50.73194871
26.91913028	46.37872172
26.94513028	34.01214729
26.97113028	30.14758917
26.99713028	37.91499961
27.02313028	41.00029372
27.04913028	41.20914717
27.07513028	41.40348582
27.10113028	39.56734917
27.12713028	43.07494987
27.15313028	47.32357159
27.17913028	43.36029804
27.20513028	39.85099631
27.23113028	38.30340362
27.25713028	36.71890483
27.28313028	54.64175912
27.30913028	50.35592446
27.33513028	37.00026506
27.36113028	37.35946379
27.38713028	40.84052454
27.41313028	39.00027939
27.43913028	39.71722795
27.46513028	50.34949863
27.49113028	38.12072696
27.51713028	40.45603703
27.54313028	23.34562836
27.56913028	40.02109914
27.59513028	42.00472167
27.62113028	50.91542135
27.64713028	34.32924998
27.67313028	43.70763108
27.69913028	45.92196252
27.72513028	46.94782441
27.75113028	42.29573252
27.77713028	46.65532959
27.80313028	57.13233382
27.82913028	38.86572891
27.85513028	42.40782781
27.88113028	55.47914313
27.90713028	57.00040834
27.93313028	55.25737799
27.95913028	31.73719187
27.98513028	45.03041396
28.01113028	42.95016031
28.03713028	51.98168685
28.06313028	43.31611495
28.08913028	41.81224569
28.11513028	48.41659592
28.14113028	46.03974927
28.16713028	34.83163539
28.19313028	42.04002
28.21913028	38.90131036
28.24513028	51.29296443
28.27113028	46.34824332
28.29713028	49.59333532
28.32313028	41.88336363
28.34913028	38.00027223
28.37513028	33.78339241
28.40113028	38.23631312
28.42713028	44.41520929
28.45313028	43.30805746
28.47913028	39.34768918
28.50513028	42.56966861
28.53113028	38.56782134
28.55713028	48.93362094
28.58313028	52.63646894
28.60913028	45.70582445
28.63513028	40.58594914
28.66113028	46.12437496
28.68713028	41.66021278
28.71313028	48.19867289
28.73913028	59.69220355
28.76513028	54.90264863
28.79113028	43.47203988
28.81713028	42.80727511
28.84313028	51.1939074
28.86913028	55.00039401
28.89513028	55.50476016
28.92113028	57.97820539
28.94713028	60.48496579
28.97313028	55.77960749
28.99913028	50.00035819
29.02513028	49.09077684
29.05113028	50.66567524
29.07713028	52.69572329
29.10313028	53.55020192
29.12913028	49.52937037
29.15513028	39.00027939
29.18113028	38.60505191
29.20713028	37.61495985
29.23313028	42.25582708
29.25913028	50.26940097
29.28513028	48.64478393
29.31113028	45.57780194
29.33713028	39.32197233
29.36313028	39.25774972
29.38913028	44.73699319
29.41513028	44.75357182
29.44113028	51.00036536
29.46713028	46.9951221
29.49313028	39.48582845
29.51913028	43.87026062
29.54513028	38.51295927
29.57113028	39.5046697
29.59713028	38.00027223
29.62313028	40.94510509
29.64913028	50.13392332
29.67513028	45.76016421
29.70113028	38.63892986
29.72713028	32.36378183
29.75313028	46.82338657
29.77913028	44.66404924
29.80513028	37.37179245
29.83113028	35.7633607
29.85713028	46.13754666
29.88313028	46.10922251
29.90913028	39.41335189
29.93513028	35.32266625
29.96113028	38.09782897
29.98713028	37.86093795
30.01313028	26.38881903
30.03913028	31.54271376
30.06513028	38.6529012
30.09113028	33.09365684
30.11713028	34.81028301
30.14313028	29.97213647
30.16913028	29.27265809
30.19513028	44.08279782
30.22113028	53.98357524
30.24713028	36.2089905
30.27313028	50.6776951
30.29913028	36.47165457
30.32513028	34.08292665
30.35113028	43.48774887
30.37713028	57.13979867
30.40313028	41.28115674
30.42913028	49.1896127
30.45513028	37.27411291
30.48113028	47.68858943
30.50713028	46.33278904
30.53313028	43.36251283
30.55913028	39.52287948
30.58513028	56.18912033
30.61113028	47.95657229
30.63713028	42.63883158
30.66313028	48.63729394
30.68913028	41.80326782
30.71513028	54.57657752
30.74113028	44.40247509
30.76713028	44.16014873
30.79313028	59.82124689
30.81913028	64.77059205
30.84513028	56.63806248
30.87113028	47.99795985
30.89713028	51.91951367
30.92313028	45.2355802
30.94913028	54.96903916
30.97513028	52.18415581
31.00113028	45.49707468
31.02713028	44.69105539
31.05313028	49.08527286
31.07913028	50.32945537
31.10513028	50.66135309
31.13113028	51.65144515
31.15713028	38.53366217
31.18313028	34.15610696
31.20913028	43.45540049
31.23513028	42.49822278
31.26113028	39.00027939
31.28713028	43.14089558
31.31313028	47.74513405
31.33913028	49.00035103
31.36513028	41.69732393
31.39113028	33.2409768
31.41713028	38.04226092
31.44313028	44.00031521
31.46913028	46.61050674
31.49513028	46.95185819
31.52113028	47.51136295
31.54713028	55.90787445
31.57313028	52.35288563
31.59913028	42.94522655
31.62513028	42.612672
31.65113028	41.45292636
31.67713028	38.0134461
31.70313028	39.92391356
31.72913028	41.38968593
31.75513028	35.54211804
31.78113028	43.2092545
31.80713028	46.17953071
31.83313028	48.00034387
31.85913028	48.74682238
31.88513028	45.64046827
31.91113028	37.2934541
31.93713028	37.71772775
31.96313028	41.99783455
31.98913028	43.35313291
32.01513028	37.6088361
32.04113028	29.82276635
32.06713028	35.17562704
32.09313028	36.58061837
32.11913028	34.64433047
32.14513028	40.3207823
32.17113028	41.45846033
32.19713028	34.73305475
32.22313028	36.76590976
32.24913028	38.46910015
32.27513028	45.28413582
32.30113028	36.95417924
32.32713028	31.72593664
32.35313028	45.02504191
32.37913028	49.98183908
32.40513028	32.81307019
32.43113028	42.00030088
32.45713028	42.14527507
32.48313028	42.46007169
32.50913028	39.75114336
32.53513028	44.65463567
32.56113028	42.63218372
32.58713028	46.28316705
32.61313028	29.82924768
32.63913028	28.60474877
32.66513028	36.19721818
32.69113028	39.16749439
32.71713028	42.1377706
32.74313028	45.21577124
32.76913028	50.87040011
32.79513028	45.7270043
32.82113028	29.10497638
32.84713028	45.93629799
32.87313028	53.8909336
32.89913028	51.06374718
32.92513028	51.96671541
32.95113028	39.56671803
32.97713028	45.62591845
33.00313028	47.87353908
33.02913028	50.7804129
33.05513028	46.41649245
33.08113028	50.53462698
33.10713028	63.55758686
33.13313028	67.66155355
33.15913028	75.01740078
33.18513028	95.94612397
33.21113028	84.42688097
33.23713028	93.86375232
33.26313028	101.8628645
33.28913028	113.7587414
33.31513028	102.9188528
33.34113028	112.9240531
33.36713028	88.07806035
33.39313028	74.69755345
33.41913028	66.76737478
33.44513028	51.94611634
33.47113028	48.75833167
33.49713028	49.74842374
33.52313028	50.00035819
33.54913028	49.27211567
33.57513028	49.00035103
33.60113028	40.49940303
33.62713028	55.16119326
33.65313028	46.47447987
33.67913028	41.03628054
33.70513028	48.68782043
33.73113028	34.2117773
33.75713028	39.9253797
33.78313028	46.08332385
33.80913028	41.22577292
33.83513028	35.2852205
33.86113028	31.78171363
33.88713028	35.79499242
33.91313028	42.53686658
33.93913028	41.51756048
33.96513028	34.44463343
33.99113028	30.44068143
34.01713028	31.64909159
34.04313028	37.3179201
34.06913028	44.70886129
34.09513028	38.12261868
34.12113028	27.47031222
34.14713028	38.00138827
34.17313028	41.66806338
34.19913028	33.00023641
34.22513028	40.05480841
34.25113028	39.25293946
34.27713028	33.05447925
34.30313028	40.64362932
34.32913028	39.69387099
34.35513028	36.94534886
34.38113028	35.6597087
34.40713028	32.41009111
34.43313028	42.12815174
34.45913028	42.4224251
34.48513028	35.74226792
34.51113028	36.27807807
34.53713028	32.54200192
34.56313028	30.38904374
34.58913028	35.99429537
34.61513028	41.53603653
34.64113028	44.01606265
34.66713028	33.30183934
34.69313028	34.58361924
34.71913028	36.56380338
34.74513028	38.00027223
34.77113028	38.52415733
34.79713028	41.76447875
34.82313028	45.06343781
34.84913028	40.16126573
34.87513028	42.22205783
34.90113028	38.76102991
34.92713028	45.96357128
34.95313028	33.23009602
34.97913028	30.91332389
35.00513028	35.51285083
35.03113028	37.18704052
35.05713028	32.84750516
35.08313028	33.85683923
35.10913028	43.80421285
35.13513028	36.12324386
35.16113028	37.79176114
35.18713028	43.79400366
35.21313028	42.55974496
35.23913028	48.25032062
35.26513028	50.48649192
35.29113028	44.38128759
35.31713028	50.69690211
35.34313028	62.60746446
35.36913028	53.52788528
35.39513028	40.11946164
35.42113028	45.00032237
35.44713028	44.99631755
35.47313028	44.0062398
35.49913028	45.96865016
35.52513028	62.56262001
35.55113028	46.60003534
35.57713028	38.36611411
35.60313028	50.27697607
35.62913028	62.21372623
35.65513028	64.84951461
35.68113028	67.7443153
35.70713028	72.52399442
35.73313028	80.15881385
35.75913028	77.46109521
35.78513028	90.99985037
35.81113028	87.81041978
35.83713028	81.86986736
35.86313028	72.54847139
35.88913028	59.30636752
35.91513028	56.17502764
35.94113028	52.73853876
35.96713028	48.77817048
35.99313028	33.67890639
36.01913028	35.50025716
36.04513028	34.67284938
36.07113028	48.54445711
36.09713028	49.22123082
36.12313028	46.50851451
36.14913028	40.11233286
36.17513028	32.19159631
36.20113028	33.58106189
36.22713028	42.06279374
36.25313028	36.6442519
36.27913028	49.47441509
36.30513028	44.14673702
36.33113028	42.66642968
36.35713028	35.15013995
36.38313028	33.23403358
36.40913028	38.18449393
36.43513028	35.61175174
36.46113028	33.00023641
36.48713028	35.42864983
36.51313028	39.38901811
36.53913028	34.54028889
36.56513028	35.19643756
36.59113028	41.26380497
36.61713028	41.88554281
36.64313028	39.90535867
36.66913028	43.30069883
36.69513028	41.72396335
36.72113028	34.9293761
36.74713028	38.58611501
36.77313028	43.00453111
36.79913028	42.00030088
36.82513028	38.17580598
36.85113028	32.59580327
36.87713028	36.95723383
36.90313028	42.65536547
36.92913028	37.05468036
36.95513028	29.42931091
36.98113028	31.0230418
37.00713028	34.73102262
37.03313028	31.59517934
37.05913028	37.88850368
37.08513028	40.96902788
37.11113028	38.94583289
37.13713028	39.69308964
37.16313028	31.65120887
37.18913028	33.71306428
37.21513028	41.30461065
37.24113028	48.87380531
37.26713028	48.81319419
37.29313028	37.39580991
37.31913028	43.86889745
37.34513028	45.72071483
37.37113028	45.27002199
37.39713028	46.00032954
37.42313028	46.00032954
37.44913028	48.87978149
37.47513028	52.7095131
37.50113028	33.89963003
37.52713028	31.26146919
37.55313028	36.60113975
37.57913028	39.00027939
37.60513028	39.72213444
37.63113028	43.50527193
37.65713028	45.19788799
37.68313028	41.30144015
37.70913028	42.29701744
37.73513028	38.91547341
37.76113028	43.18790341
37.78713028	31.55299463
37.81313028	42.68734456
37.83913028	30.63589149
37.86513028	28.54237693
37.89113028	45.57281479
37.91713028	39.57092501
37.94313028	33.25734775
37.96913028	38.0417794
37.99513028	38.74754275
38.02113028	31.04357605
38.04713028	32.98847452
38.07313028	32.04639915
38.09913028	56.79834269
38.12513028	36.37821003
38.15113028	41.83282399
38.17713028	39.11376312
38.20313028	36.13825743
38.22913028	38.8268693
38.25513028	38.06799068
38.28113028	36.155525
38.30713028	47.86221863
38.33313028	35.46219968
38.35913028	49.17492516
38.38513028	32.46338744
38.41113028	35.23700375
38.43713028	37.72602399
38.46313028	46.52995173
38.48913028	39.56981531
38.51513028	33.83458342
38.54113028	41.23246308
38.56713028	43.81361562
38.59313028	41.59013778
38.61913028	41.7937711
38.64513028	35.73180257
38.67113028	33.22659638
38.69713028	31.47277221
38.72313028	35.51774937
38.74913028	31.79396853
38.77513028	32.20173957
38.80113028	30.10453058
38.82713028	38.99636684
38.85313028	43.00030805
38.87913028	29.81086574
38.90513028	34.26416313
38.93113028	38.32592841
38.95713028	39.9935799
38.98313028	35.76412735
39.00913028	27.8433908
39.03513028	31.98177577
39.06113028	33.50115585
39.08713028	26.46648549
39.11313028	36.30896187
39.13913028	28.93450621
39.16513028	29.11731649
39.19113028	33.54906483
39.21713028	34.95721669
39.24313028	39.10520139
39.26913028	39.45497706
39.29513028	36.3233074
39.32113028	31.89832636
39.34713028	30.51577912
39.37313028	27.9663274
39.39913028	28.96605125
39.42513028	35.42933103
39.45113028	38.47617606
39.47713028	37.13632445
39.50313028	40.01706079
39.52913028	39.75410989
39.55513028	33.3089596
39.58113028	34.57392238
39.60713028	37.33154967
39.63313028	38.34181737
39.65913028	33.39681948
39.68513028	33.61357559
39.71113028	34.13049506
39.73713028	33.43239337
39.76313028	33.63410173
39.78913028	38.53167751
39.81513028	35.03275443
39.84113028	37.40294009
39.86713028	30.31733197
39.89313028	31.614626
39.91913028	33.29752327
39.94513028	34.57498711
39.97113028	36.27771457
39.99713028	35.93009874
40.02313028	31.96973046
40.04913028	33.4590128
40.07513028	43.67118854
40.10113028	33.91176122
40.12713028	37.65416339
40.15313028	40.62443959
40.17913028	43.99098764
40.20513028	44.80058985
40.23113028	32.96158511
40.25713028	39.97961326
40.28313028	30.94583868
40.30913028	34.36769089
40.33513028	26.24667989
40.36113028	35.15750851
40.38713028	42.05094885
40.41313028	35.65277956
40.43913028	40.8026143
40.46513028	38.37780708
40.49113028	32.79032445
40.51713028	41.7930176
40.54313028	38.46766541
40.56913028	30.2465361
40.59513028	35.47244044
40.62113028	46.82373241
40.64713028	41.03933162
40.67313028	42.97149647
40.69913028	40.00126325
40.72513028	41.97981957
40.75113028	42.98015229
40.77713028	42.03037173
40.80313028	30.48004622
40.82913028	39.50127619
40.85513028	39.05443025
40.88113028	53.88237019
40.90713028	50.39931611
40.93313028	60.92396402
40.95913028	47.5942779
40.98513028	62.91926517
41.01113028	58.83657924
41.03713028	51.03529464
41.06313028	56.02543328
41.08913028	57.85121826
41.11513028	38.65983456
41.14113028	37.49318992
41.16713028	42.1055954
41.19313028	38.13341081
41.21913028	36.19903062
41.24513028	33.62629985
41.27113028	41.59568323
41.29713028	37.05691275
41.32313028	37.28497294
41.34913028	33.49031839
41.37513028	34.22037666
41.40113028	36.46361778
41.42713028	31.94788608
41.45313028	39.25430822
41.47913028	37.38480215
41.50513028	39.15238959
41.53113028	31.45078106
41.55713028	34.3943159
41.58313028	31.37749365
41.60913028	29.30492612
41.63513028	28.71531958
41.66113028	34.32552633
41.68713028	39.24550719
41.71313028	39.38758417
41.73913028	35.98634294
41.76513028	31.62875479
41.79113028	32.33204332
41.81713028	32.28111755
41.84313028	36.06836429
41.86913028	36.68101565
41.89513028	32.36585024
41.92113028	27.80080389
41.94713028	30.2333918
41.97313028	28.83937662
41.99913028	24.00714693
42.02513028	25.49375508
42.05113028	33.25509965
42.07713028	40.52654792
42.10313028	37.21730233
42.12913028	37.63156844
42.15513028	43.33230243
42.18113028	41.0935536
42.20713028	39.3936205
42.23313028	48.97137798
42.25913028	46.29623791
42.28513028	29.633679
42.31113028	30.22979568
42.33713028	38.49864447
42.36313028	39.90625445
42.38913028	36.93597824
42.41513028	37.75280096
42.44113028	36.97410225
42.46713028	25.97480144
42.49313028	29.5749957
42.51913028	35.1355439
42.54513028	37.34412706
42.57113028	33.56714572
42.59713028	40.55088384
42.62313028	41.20415024
42.64913028	37.46746867
42.67513028	33.00023641
42.70113028	36.77044865
42.72713028	46.06594981
42.75313028	38.80576288
42.77913028	45.08838439
42.80513028	30.98010435
42.83113028	36.30269028
42.85713028	39.53423312
42.88313028	30.82615484
42.90913028	43.74978231
42.93513028	37.87243322
42.96113028	42.04591365
42.98713028	36.12668486
43.01313028	36.06817013
43.03913028	30.81235288
43.06513028	44.64678605
43.09113028	32.26052899
43.11713028	35.38450818
43.14313028	40.73658689
43.16913028	49.91696067
43.19513028	32.61260991
43.22113028	44.7399846
43.24713028	38.02754824
43.27313028	38.82667018
43.29913028	29.10444932
43.32513028	42.9655377
43.35113028	31.14900636
43.37713028	27.08944856
43.40313028	48.29131568
43.42913028	40.37958232
43.45513028	54.21950798
43.48113028	50.30296584
43.50713028	43.50454969
43.53313028	41.16419295
43.55913028	30.10258428
43.58513028	46.96475493
43.61113028	52.55360009
43.63713028	45.97320233
43.66313028	31.10460917
43.68913028	35.01017662
43.71513028	47.03273242
43.74113028	39.77424632
43.76713028	42.14438071
43.79313028	30.71670901
43.81913028	40.94406471
43.84513028	32.81324542
43.87113028	35.52434415
43.89713028	32.32478772
43.92313028	41.77085789
43.94913028	52.59448272
43.97513028	38.51137332
44.00113028	40.39609487
44.02713028	37.88738331
44.05313028	38.15908908
44.07913028	39.70997469
44.10513028	37.20116574
44.13113028	40.82931367
44.15713028	48.43990817
44.18313028	46.31012091
44.20913028	37.39911695
44.23513028	32.69983411
44.26113028	33.92109815
44.28713028	36.89137436
44.31313028	33.03659665
44.33913028	34.27402539
44.36513028	43.00655765
44.39113028	40.5024809
44.41713028	39.48505232
44.44313028	35.14969318
44.46913028	31.12215268
44.49513028	39.16392846
44.52113028	39.58893546
44.54713028	32.87085319
44.57313028	40.90232361
44.59913028	47.95536562
44.62513028	45.49899649
44.65113028	38.61188896
44.67713028	32.96323496
44.70313028	43.43199889
44.72913028	47.07529678
44.75513028	39.90379454
44.78113028	41.00029372
44.80713028	41.00029372
44.83313028	38.46821996
44.85913028	36.23654233
44.88513028	41.21772906
44.91113028	42.07765945
44.93713028	39.82377705
44.96313028	41.90352452
44.98913028	33.55016383
45.01513028	34.52628839
45.04113028	36.88799528
45.06713028	30.65915101
45.09313028	35.29110791
45.11913028	38.31307322
45.14513028	37.18296402
45.17113028	34.17211961
45.19713028	35.58498653
45.22313028	32.00022924
45.24913028	31.47377821
45.27513028	30.50683576
45.30113028	32.00022924
45.32713028	32.46718971
45.35313028	36.68302523
45.37913028	43.65017906
45.40513028	36.22266043
45.43113028	41.58175328
45.45713028	41.97736285
45.48313028	32.82624674
45.50913028	32.8206021
45.53513028	34.8420324
45.56113028	24.15411982
45.58713028	31.66663903
45.61313028	36.12452683
45.63913028	37.57203424
45.66513028	40.43371978
45.69113028	26.71662249
45.71713028	25.4385173
45.74313028	40.77621335
45.76913028	37.61160206
45.79513028	31.78077618
45.82113028	28.04514876
45.84713028	29.03524083
45.87313028	30.25139475
45.89913028	40.03069233
45.92513028	41.94742294
45.95113028	32.04664552
45.97713028	33.97113013
46.00313028	32.04917288
46.02913028	32.00022924
46.05513028	27.22170346
46.08113028	31.72914374
46.10713028	32.00022924
46.13313028	38.47628309
46.15913028	39.00027939
46.18513028	55.30799898
46.21113028	47.14364575
46.23713028	38.02494145
46.26313028	31.74283024
46.28913028	31.86654612
46.31513028	39.70790978
46.34113028	45.23276299
46.36713028	44.32717202
46.39313028	44.82697887
46.41913028	44.1835738
46.44513028	38.35248088
46.47113028	30.62491801
46.49713028	29.78721104
46.52313028	27.66895034
46.54913028	33.1375782
46.57513028	31.97121872
46.60113028	33.98959371
46.62713028	33.52539511
46.65313028	29.36267281
46.67913028	27.27868085
46.70513028	33.36802882
46.73113028	35.30263573
46.75713028	31.56171535
46.78313028	31.35579888
46.80913028	34.00385991
46.83513028	36.31617432
46.86113028	35.70417166
46.88713028	29.8951979
46.91313028	33.28235853
46.93913028	45.65648488
46.96513028	36.39909365
46.99113028	24.00783729
47.01713028	31.41705571
47.04313028	35.10706704
47.06913028	31.86278452
47.09513028	39.94119565
47.12113028	32.18015136
47.14713028	30.2407758
47.17313028	41.11654165
47.19913028	35.72798883
47.22513028	34.09110887
47.25113028	36.5044043
47.27713028	31.06468403
47.30313028	32.31430404
47.32913028	40.2862732
47.35513028	38.94565418
47.38113028	37.04663231
47.40713028	42.00030088
47.43313028	39.42168475
47.45913028	34.74069512
47.48513028	36.6896889
47.51113028	40.4002046
47.53713028	40.34092609
47.56313028	40.19837639
47.58913028	34.00024357
47.61513028	35.80206204
47.64113028	41.10297098
47.66713028	43.29765485
47.69313028	38.67781292
47.71913028	37.59781868
47.74513028	42.24286555
47.77113028	40.18867657
47.79713028	32.1991482
47.82313028	39.15759353
47.84913028	37.8132128
47.87513028	40.52242152
47.90113028	42.50260566
47.92713028	44.7240271
47.95313028	43.76182589
47.97913028	34.10727194
48.00513028	39.2692243
48.03113028	42.38769988
48.05713028	37.15022883
48.08313028	43.4542747
48.10913028	48.28204186
48.13513028	39.83837002
48.16113028	37.78426784
48.18713028	32.42108557
48.21313028	39.54640991
48.23913028	31.70540957
48.26513028	43.3271404
48.29113028	38.71623718
48.31713028	44.44612869
48.34313028	38.25822472
48.36913028	30.50796288
48.39513028	36.62454309
48.42113028	31.68539013
48.44713028	43.70078423
48.47313028	36.80301479
48.49913028	30.90838227
48.52513028	27.11759713
48.55113028	35.9752198
48.57713028	28.05459787
48.60313028	35.86653986
48.62913028	27.23986207
48.65513028	34.70789118
48.68113028	34.04670361
48.70713028	36.83113966
48.73313028	33.26539732
48.75913028	34.84784009
48.78513028	37.73639097
48.81113028	27.15435556
48.83713028	28.68192014
48.86313028	44.02814315
48.88913028	37.25951848
48.91513028	36.86442391
48.94113028	43.83427239
48.96713028	34.86829251
48.99313028	26.32487059
49.01913028	36.54325795
49.04513028	40.62946047
49.07113028	39.39094283
49.09713028	37.41075869
49.12313028	31.50634828
49.14913028	21.47598316
49.17513028	34.30043742
49.20113028	34.46967957
49.22713028	42.6876398
49.25313028	42.32398063
49.27913028	41.72564841
49.30513028	36.98713952
49.33113028	40.64328461
49.35713028	38.82752321
49.38313028	30.83032366
49.40913028	34.7565401
49.43513028	38.00027223
49.46113028	35.37705718
49.48713028	45.62623958
49.51313028	57.0881611
49.53913028	56.24407896
49.56513028	43.52594933
49.59113028	53.97465715
49.61713028	57.24839413
49.64313028	56.69155732
49.66913028	50.77670175
49.69513028	48.53285849
49.72113028	53.67033097
49.74713028	51.17322996
49.77313028	40.48482709
49.79913028	44.01148668
49.82513028	42.1435385
49.85113028	32.5025129
49.87713028	36.4793553
49.90313028	40.97449034
49.92913028	40.56874049
49.95513028	40.8693662
49.98113028	41.17088162
50.00713028	40.79004544
50.03313028	43.00030805
50.05913028	41.71747408
50.08513028	39.1648941
50.11113028	36.36914769
50.13713028	35.98957377
50.16313028	35.89667183
50.18913028	34.02450888
50.21513028	38.63215864
50.24113028	38.71668355
50.26713028	36.51738089
50.29313028	30.33859039
50.31913028	31.00022208
50.34513028	31.00022208
50.37113028	29.14480937
50.39713028	27.09016791
50.42313028	33.73215766
50.44913028	36.60657402
50.47513028	33.80671005
50.50113028	36.0002579
50.52713028	35.75126354
50.55313028	38.58643968
50.57913028	47.70871651
50.60513028	39.34253933
50.63113028	35.32559323
50.65713028	31.99149102
50.68313028	41.72626973
50.70913028	32.35940663
50.73513028	36.03632678
50.76113028	44.24298597
50.78713028	34.85040732
50.81313028	33.58045862
50.83913028	31.39026175
50.86513028	34.60073421
50.89113028	39.21468966
50.91713028	39.89894429
50.94313028	31.53374379
50.96913028	46.75945924
50.99513028	43.08540912
51.02113028	31.48392046
51.04713028	38.94973219
51.07313028	38.00027223
51.09913028	37.90812119
51.12513028	35.08345841
51.15113028	39.03293986
51.17713028	41.99349877
51.20313028	35.06295458
51.22913028	29.11344447
51.25513028	29.97142703
51.28113028	36.72934423
51.30713028	39.85443234
51.33313028	39.05881256
51.35913028	35.27404377
51.38513028	33.15696312
51.41113028	32.08850769
51.43713028	30.1922441
51.46313028	41.59300733
51.48913028	33.3000882
51.51513028	35.48792154
51.54113028	36.0002579
51.56713028	30.03560771
51.59313028	28.15802996
51.61913028	36.32282754
51.64513028	34.71088183
51.67113028	31.56294605
51.69713028	27.79015243
51.72313028	27.79279574
51.74913028	31.9136367
51.77513028	35.31855279
51.80113028	40.5774001
51.82713028	35.22382344
51.85313028	41.91655853
51.87913028	35.46986963
51.90513028	34.89301586
51.93113028	38.85338414
51.95713028	31.55582159
51.98313028	34.93326167
52.00913028	33.21653514
52.03513028	29.65327024
52.06113028	28.33664693
52.08713028	31.26842924
52.11313028	30.42531387
52.13913028	25.19731451
52.16513028	30.48697012
52.19113028	38.68416284
52.21713028	40.39622346
52.24313028	39.40613139
52.26913028	30.82091845
52.29513028	26.14882904
52.32113028	34.33752184
52.34713028	33.90084393
52.37313028	30.08936713
52.39913028	35.27753884
52.42513028	39.00027939
52.45113028	35.91127296
52.47713028	38.04318319
52.50313028	39.53629538
52.52913028	31.63576317
52.55513028	33.17556735
52.58113028	39.53517289
52.60713028	38.08988224
52.63313028	32.99271374
52.65913028	33.22462121
52.68513028	37.02211352
52.71113028	34.66238919
52.73713028	38.62275747
52.76313028	35.85608962
52.78913028	28.3859935
52.81513028	31.63135248
52.84113028	35.63429518
52.86713028	32.50791733
52.89313028	30.76926086
52.91913028	36.33647534
52.94513028	36.67396272
52.97113028	37.8985814
52.99713028	45.98443891
53.02313028	49.65699216
53.04913028	37.28676177
53.07513028	38.55343545
53.10113028	34.40028975
53.12713028	24.39191593
53.15313028	41.72814083
53.17913028	43.68343947
53.20513028	34.13526709
53.23113028	38.43445431
53.25713028	38.75723087
53.28313028	33.21120016
53.30913028	31.12428946
53.33513028	34.93567392
53.36113028	29.66518378
53.38713028	28.63060249
53.41313028	31.11411697
53.43913028	27.24011883
53.46513028	33.84955402
53.49113028	26.58988674
53.51713028	31.86442209
53.54313028	39.28850805
53.56913028	42.17639998
53.59513028	43.92218076
53.62113028	42.79564997
53.64713028	39.18402684
53.67313028	26.72602382
53.69913028	41.03876779
53.72513028	41.60047514
53.75113028	28.35443444
53.77713028	46.91304878
53.80313028	37.01227136
53.82913028	52.82252809
53.85513028	41.25266355
53.88113028	29.37155872
53.90713028	37.63252315
53.93313028	42.74642753
53.95913028	33.60714838
53.98513028	27.42383118
54.01113028	34.35607964
54.03713028	35.90982142
54.06313028	56.69233643
54.08913028	55.43347121
54.11513028	53.24103374
54.14113028	57.34920489
54.16713028	56.28071561
54.19313028	59.40014058
54.21913028	56.6403508
54.24513028	51.84987786
54.27113028	62.48301931
54.29713028	56.08744644
54.32313028	45.19643368
54.34913028	51.69519518
54.37513028	47.75615333
54.40113028	46.00032954
54.42713028	47.52172754
54.45313028	48.75112777
54.47913028	45.29600697
54.50513028	39.61459291
54.53113028	43.04754258
54.55713028	40.02245768
54.58313028	42.20752283
54.60913028	37.08244287
54.63513028	36.04394251
54.66113028	36.32894718
54.68713028	38.64586907
54.71313028	43.25772504
54.73913028	41.79245936
54.76513028	39.36862905
54.79113028	40.24376422
54.81713028	40.3884664
54.84313028	36.99072543
54.86913028	33.22425935
54.89513028	32.58231128
54.92113028	35.28890417
54.94713028	38.6870206
54.97313028	43.31430706
54.99913028	38.40642634
55.02513028	35.19526862
55.05113028	32.77435755
55.07713028	32.10161157
55.10313028	37.50854174
55.12913028	41.45811872
55.15513028	36.75852782
55.18113028	32.78317361
55.20713028	36.53730943
55.23313028	35.54721736
55.25913028	37.65900342
55.28513028	37.96782125
55.31113028	35.69342461
55.33713028	44.20097469
55.36313028	45.73800843
55.38913028	30.67120101
55.41513028	30.5219649
55.44113028	38.757975
55.46713028	36.4554695
55.49313028	37.584721
55.51913028	39.47191926
55.54513028	48.66846268
55.57113028	45.46233781
55.59713028	35.68602868
55.62313028	37.1304496
55.64913028	39.35070962
55.67513028	35.55449076
55.70113028	40.07933584
55.72713028	31.56164047
55.75313028	25.81905842
55.77913028	36.02155189
55.80513028	32.76547321
55.83113028	31.77538114
55.85713028	30.35542305
55.88313028	28.61525433
55.90913028	31.58553054
55.93513028	36.03730855
55.96113028	43.42286869
55.98713028	34.67739761
[truncated: 922 more rows]
