# Supplementary material for: Construction and characterization of nano-oval BaTi0.7Fe0.3O3@NiFe2O4 nanocomposites as an effective platform for the determination of H2O2
Source: Sci Rep. 2023 Jun 3;13:9048. doi: 10.1038/s41598-023-36076-6 (PMC10239493; doi:10.1038/s41598-023-36076-6)
Supplement: Supplementary file 3 — Supplementary Information 3. [file 41598_2023_36076_MOESM3_ESM.txt]

TITLE
DATA TYPE
ORIGIN	JASCO
OWNER
DATE	02/01/01
TIME	02:30:51
SPECTROMETER/DATA SYSTEM	JASCO Corp., V-570, Rev. 1.00
RESOLUTION
DELTAX	-2
XUNITS	NANOMETERS
YUNITS	REFLECTANCE
FIRSTX	2500.0000
LASTX	190.0000
NPOINTS	1156
FIRSTY	0.30776
MAXY	100.00000
MINY	0.12420
XYDATA
2500.0000	30.776
2498.0000	31.426
2496.0000	30.72
2494.0000	31.901
2492.0000	31.702
2490.0000	31.537
2488.0000	31.289
2486.0000	30.133
2484.0000	29.758
2482.0000	29.793
2480.0000	29.049
2478.0000	29.253
2476.0000	29.065
2474.0000	29.632
2472.0000	30.299
2470.0000	30.782
2468.0000	31.942
2466.0000	32.045
2464.0000	32.533
2462.0000	32.357
2460.0000	31.931
2458.0000	32.049
2456.0000	32.418
2454.0000	32.627
2452.0000	32.708
2450.0000	32.497
2448.0000	32.446
2446.0000	32.628
2444.0000	32.621
2442.0000	34.423
2440.0000	34.263
2438.0000	34.565
2436.0000	34.577
2434.0000	33.874
2432.0000	34.104
2430.0000	34.223
2428.0000	34.756
2426.0000	35.375
2424.0000	35.141
2422.0000	34.907
2420.0000	35.362
2418.0000	34.914
2416.0000	35.021
2414.0000	35.967
2412.0000	34.93
2410.0000	34.519
2408.0000	35.256
2406.0000	34.77
2404.0000	35.537
2402.0000	35.973
2400.0000	36.091
2398.0000	36.342
2396.0000	36.022
2394.0000	36.518
2392.0000	35.614
2390.0000	35.475
2388.0000	35.872
2386.0000	35.759
2384.0000	35.586
2382.0000	36.088
2380.0000	36.444
2378.0000	36.078
2376.0000	36.6
2374.0000	36.674
2372.0000	36.335
2370.0000	35.882
2368.0000	36.25
2366.0000	36.27
2364.0000	35.988
2362.0000	36.797
2360.0000	36.764
2358.0000	37.129
2356.0000	37.5
2354.0000	37.043
2352.0000	36.799
2350.0000	36.098
2348.0000	36.095
2346.0000	36.198
2344.0000	36.093
2342.0000	36.345
2340.0000	36.158
2338.0000	35.885
2336.0000	36.179
2334.0000	35.592
2332.0000	35.69
2330.0000	35.902
2328.0000	35.849
2326.0000	35.759
2324.0000	36.044
2322.0000	35.962
2320.0000	35.752
2318.0000	35.663
2316.0000	35.296
2314.0000	34.842
2312.0000	34.988
2310.0000	35.138
2308.0000	35.043
2306.0000	35.778
2304.0000	34.974
2302.0000	35.101
2300.0000	35.116
2298.0000	34.979
2296.0000	35.533
2294.0000	35.788
2292.0000	35.455
2290.0000	35.157
2288.0000	35.153
2286.0000	34.812
2284.0000	34.839
2282.0000	34.267
2280.0000	34.385
2278.0000	34.333
2276.0000	34.297
2274.0000	34.567
2272.0000	33.848
2270.0000	33.757
2268.0000	33.82
2266.0000	34.1
2264.0000	34.535
2262.0000	34.693
2260.0000	34.424
2258.0000	33.999
2256.0000	33.842
2254.0000	33.648
2252.0000	33.615
2250.0000	33.586
2248.0000	33.644
2246.0000	33.491
2244.0000	33.669
2242.0000	33.392
2240.0000	33.323
2238.0000	33.506
2236.0000	33.012
2234.0000	33.385
2232.0000	33.3
2230.0000	33.446
2228.0000	33.639
2226.0000	33.41
2224.0000	33.107
2222.0000	32.465
2220.0000	32.153
2218.0000	32.124
2216.0000	32.261
2214.0000	32.117
2212.0000	32.303
2210.0000	32.337
2208.0000	32.462
2206.0000	33.13
2204.0000	33.109
2202.0000	33.114
2200.0000	33.119
2198.0000	32.606
2196.0000	32.636
2194.0000	32.767
2192.0000	32.664
2190.0000	33.027
2188.0000	33.193
2186.0000	33.518
2184.0000	33.817
2182.0000	34.045
2180.0000	34.477
2178.0000	34.375
2176.0000	34.561
2174.0000	34.778
2172.0000	34.818
2170.0000	34.814
2168.0000	34.866
2166.0000	34.802
2164.0000	35.069
2162.0000	35.567
2160.0000	35.5
2158.0000	35.621
2156.0000	35.262
2154.0000	35.211
2152.0000	35.526
2150.0000	35.36
2148.0000	35.316
2146.0000	35.249
2144.0000	34.74
2142.0000	34.92
2140.0000	35.138
2138.0000	35.28
2136.0000	35.641
2134.0000	35.604
2132.0000	35.382
2130.0000	35.559
2128.0000	35.737
2126.0000	35.698
2124.0000	36.012
2122.0000	35.557
2120.0000	35.429
2118.0000	35.416
2116.0000	35.145
2114.0000	35.477
2112.0000	35.347
2110.0000	35.45
2108.0000	35.492
2106.0000	35.277
2104.0000	35.325
2102.0000	34.965
2100.0000	34.989
2098.0000	34.671
2096.0000	34.454
2094.0000	34.501
2092.0000	34.322
2090.0000	34.65
2088.0000	34.693
2086.0000	34.572
2084.0000	34.634
2082.0000	34.319
2080.0000	34.24
2078.0000	34.381
2076.0000	34.636
2074.0000	34.409
2072.0000	34.278
2070.0000	33.932
2068.0000	33.353
2066.0000	33.45
2064.0000	33.277
2062.0000	33.401
2060.0000	33.505
2058.0000	33.654
2056.0000	33.708
2054.0000	33.396
2052.0000	33.231
2050.0000	33.001
2048.0000	33.021
2046.0000	33.248
2044.0000	32.969
2042.0000	32.88
2040.0000	32.579
2038.0000	32.223
2036.0000	32.178
2034.0000	31.843
2032.0000	31.865
2030.0000	31.888
2028.0000	31.747
2026.0000	31.885
2024.0000	31.841
2022.0000	31.76
2020.0000	31.703
2018.0000	31.387
2016.0000	31.322
2014.0000	31.163
2012.0000	31.039
2010.0000	31.206
2008.0000	30.694
2006.0000	30.522
2004.0000	30.562
2002.0000	30.019
2000.0000	30.186
1998.0000	30.145
1996.0000	29.926
1994.0000	29.852
1992.0000	29.735
1990.0000	29.255
1988.0000	29.186
1986.0000	29.332
1984.0000	28.916
1982.0000	29.069
1980.0000	28.985
1978.0000	28.902
1976.0000	28.925
1974.0000	28.643
1972.0000	28.493
1970.0000	28.425
1968.0000	28.438
1966.0000	28.684
1964.0000	28.619
1962.0000	28.411
1960.0000	28.596
1958.0000	28.654
1956.0000	28.694
1954.0000	28.821
1952.0000	28.518
1950.0000	28.605
1948.0000	28.632
1946.0000	28.713
1944.0000	29.067
1942.0000	28.955
1940.0000	29.013
1938.0000	28.88
1936.0000	28.721
1934.0000	28.829
1932.0000	28.869
1930.0000	29.024
1928.0000	29.09
1926.0000	28.952
1924.0000	29
1922.0000	28.977
1920.0000	29.031
1918.0000	29.091
1916.0000	29.353
1914.0000	29.43
1912.0000	29.676
1910.0000	29.983
1908.0000	29.9
1906.0000	30.191
1904.0000	30.175
1902.0000	30.609
1900.0000	30.811
1898.0000	31.016
1896.0000	30.695
1894.0000	30.714
1892.0000	30.702
1890.0000	30.774
1888.0000	31.036
1886.0000	31.176
1884.0000	31.194
1882.0000	31.206
1880.0000	31.259
1878.0000	31.278
1876.0000	31.329
1874.0000	31.324
1872.0000	31.248
1870.0000	31.323
1868.0000	31.32
1866.0000	31.415
1864.0000	31.432
1862.0000	31.236
1860.0000	31.141
1858.0000	31.122
1856.0000	31.142
1854.0000	31.175
1852.0000	31.273
1850.0000	31.134
1848.0000	31.094
1846.0000	31.105
1844.0000	30.962
1842.0000	30.925
1840.0000	30.812
1838.0000	30.804
1836.0000	30.837
1834.0000	30.841
1832.0000	30.881
1830.0000	30.895
1828.0000	30.743
1826.0000	30.735
1824.0000	30.647
1822.0000	30.534
1820.0000	30.572
1818.0000	30.638
1816.0000	30.598
1814.0000	30.638
1812.0000	30.56
1810.0000	30.39
1808.0000	30.418
1806.0000	30.259
1804.0000	30.291
1802.0000	30.326
1800.0000	30.244
1798.0000	30.275
1796.0000	30.256
1794.0000	30.22
1792.0000	30.19
1790.0000	30.052
1788.0000	29.952
1786.0000	29.993
1784.0000	30.06
1782.0000	30.123
1780.0000	30.211
1778.0000	30.015
1776.0000	29.921
1774.0000	29.855
1772.0000	29.71
1770.0000	29.723
1768.0000	29.686
1766.0000	29.698
1764.0000	29.69
1762.0000	29.725
1760.0000	29.636
1758.0000	29.598
1756.0000	29.588
1754.0000	29.539
1752.0000	29.532
1750.0000	29.516
1748.0000	29.516
1746.0000	29.493
1744.0000	29.522
1742.0000	29.466
1740.0000	29.45
1738.0000	29.396
1736.0000	29.344
1734.0000	29.371
1732.0000	29.351
1730.0000	29.381
1728.0000	29.376
1726.0000	29.34
1724.0000	29.344
1722.0000	29.301
1720.0000	29.231
1718.0000	29.249
1716.0000	29.19
1714.0000	29.236
1712.0000	29.241
1710.0000	29.161
1708.0000	29.189
1706.0000	29.091
1704.0000	29.046
1702.0000	29.019
1700.0000	28.952
1698.0000	28.982
1696.0000	28.943
1694.0000	28.933
1692.0000	28.863
1690.0000	28.78
1688.0000	28.835
1686.0000	28.736
1684.0000	28.692
1682.0000	28.658
1680.0000	28.535
1678.0000	28.582
1676.0000	28.582
1674.0000	28.49
1672.0000	28.431
1670.0000	28.31
1668.0000	28.232
1666.0000	28.245
1664.0000	28.317
1662.0000	28.253
1660.0000	28.215
1658.0000	28.157
1656.0000	28.11
1654.0000	28.146
1652.0000	28.154
1650.0000	28.128
1648.0000	28.073
1646.0000	28.042
1644.0000	28.019
1642.0000	27.998
1640.0000	28.016
1638.0000	27.936
1636.0000	27.826
1634.0000	27.806
1632.0000	27.689
1630.0000	27.743
1628.0000	27.701
1626.0000	27.647
1624.0000	27.632
1622.0000	27.594
1620.0000	27.564
1618.0000	27.52
1616.0000	27.501
1614.0000	27.414
1612.0000	27.423
1610.0000	27.405
1608.0000	27.355
1606.0000	27.279
1604.0000	27.233
1602.0000	27.167
1600.0000	27.149
1598.0000	27.173
1596.0000	27.164
1594.0000	27.101
1592.0000	27.035
1590.0000	27.006
1588.0000	26.956
1586.0000	26.933
1584.0000	26.935
1582.0000	26.874
1580.0000	26.837
1578.0000	26.782
1576.0000	26.698
1574.0000	26.701
1572.0000	26.654
1570.0000	26.697
1568.0000	26.634
1566.0000	26.608
1564.0000	26.582
1562.0000	26.559
1560.0000	26.544
1558.0000	26.483
1556.0000	26.434
1554.0000	26.395
1552.0000	26.375
1550.0000	26.318
1548.0000	26.305
1546.0000	26.267
1544.0000	26.232
1542.0000	26.197
1540.0000	26.199
1538.0000	26.143
1536.0000	26.108
1534.0000	26.048
1532.0000	25.987
1530.0000	25.952
1528.0000	25.936
1526.0000	25.934
1524.0000	25.922
1522.0000	25.875
1520.0000	25.852
1518.0000	25.793
1516.0000	25.734
1514.0000	25.683
1512.0000	25.654
1510.0000	25.597
1508.0000	25.567
1506.0000	25.575
1504.0000	25.505
1502.0000	25.515
1500.0000	25.452
1498.0000	25.386
1496.0000	25.332
1494.0000	25.259
1492.0000	25.236
1490.0000	25.183
1488.0000	25.172
1486.0000	25.211
1484.0000	25.147
1482.0000	25.14
1480.0000	25.067
1478.0000	24.983
1476.0000	24.897
1474.0000	24.835
1472.0000	24.873
1470.0000	24.805
1468.0000	24.823
1466.0000	24.794
1464.0000	24.734
1462.0000	24.707
1460.0000	24.685
1458.0000	24.619
1456.0000	24.571
1454.0000	24.525
1452.0000	24.496
1450.0000	24.509
1448.0000	24.47
1446.0000	24.485
1444.0000	24.457
1442.0000	24.42
1440.0000	24.382
1438.0000	24.411
1436.0000	24.364
1434.0000	24.363
1432.0000	24.325
1430.0000	24.225
1428.0000	24.203
1426.0000	24.13
1424.0000	24.093
1422.0000	24.126
1420.0000	24.108
1418.0000	24.153
1416.0000	24.168
1414.0000	24.114
1412.0000	24.09
1410.0000	23.992
1408.0000	23.938
1406.0000	23.891
1404.0000	23.893
1402.0000	23.863
1400.0000	23.855
1398.0000	23.798
1396.0000	23.703
1394.0000	23.626
1392.0000	23.544
1390.0000	23.48
1388.0000	23.45
1386.0000	23.419
1384.0000	23.367
1382.0000	23.354
1380.0000	23.281
1378.0000	23.289
1376.0000	23.29
1374.0000	23.272
1372.0000	23.302
1370.0000	23.326
1368.0000	23.35
1366.0000	23.388
1364.0000	23.429
1362.0000	23.45
1360.0000	23.47
1358.0000	23.458
1356.0000	23.414
1354.0000	23.351
1352.0000	23.308
1350.0000	23.286
1348.0000	23.315
1346.0000	23.299
1344.0000	23.276
1342.0000	23.214
1340.0000	23.146
1338.0000	23.149
1336.0000	23.145
1334.0000	23.129
1332.0000	23.136
1330.0000	23.078
1328.0000	23.032
1326.0000	23.006
1324.0000	22.951
1322.0000	22.942
1320.0000	22.886
1318.0000	22.86
1316.0000	22.813
1314.0000	22.754
1312.0000	22.745
1310.0000	22.73
1308.0000	22.693
1306.0000	22.715
1304.0000	22.662
1302.0000	22.621
1300.0000	22.582
1298.0000	22.536
1296.0000	22.494
1294.0000	22.484
1292.0000	22.451
1290.0000	22.397
1288.0000	22.375
1286.0000	22.288
1284.0000	22.272
1282.0000	22.217
1280.0000	22.193
1278.0000	22.193
1276.0000	22.149
1274.0000	22.11
1272.0000	22.09
1270.0000	22.048
1268.0000	22.017
1266.0000	21.985
1264.0000	21.946
1262.0000	21.926
1260.0000	21.897
1258.0000	21.889
1256.0000	21.844
1254.0000	21.78
1252.0000	21.739
1250.0000	21.7
1248.0000	21.651
1246.0000	21.622
1244.0000	21.576
1242.0000	21.529
1240.0000	21.507
1238.0000	21.499
1236.0000	21.481
1234.0000	21.451
1232.0000	21.4
1230.0000	21.338
1228.0000	21.297
1226.0000	21.284
1224.0000	21.261
1222.0000	21.249
1220.0000	21.219
1218.0000	21.152
1216.0000	21.131
1214.0000	21.092
1212.0000	21.073
1210.0000	21.023
1208.0000	20.994
1206.0000	20.942
1204.0000	20.899
1202.0000	20.845
1200.0000	20.834
1198.0000	20.813
1196.0000	20.792
1194.0000	20.733
1192.0000	20.711
1190.0000	20.688
1188.0000	20.674
1186.0000	20.657
1184.0000	20.615
1182.0000	20.547
1180.0000	20.492
1178.0000	20.47
1176.0000	20.453
1174.0000	20.438
1172.0000	20.407
1170.0000	20.338
1168.0000	20.314
1166.0000	20.29
1164.0000	20.258
1162.0000	20.25
1160.0000	20.184
1158.0000	20.151
1156.0000	20.12
1154.0000	20.114
1152.0000	20.096
1150.0000	20.067
1148.0000	20.051
1146.0000	20.008
1144.0000	19.975
1142.0000	19.934
1140.0000	19.876
1138.0000	19.84
1136.0000	19.789
1134.0000	19.767
1132.0000	19.735
1130.0000	19.706
1128.0000	19.696
1126.0000	19.665
1124.0000	19.656
1122.0000	19.62
1120.0000	19.599
1118.0000	19.578
1116.0000	19.532
1114.0000	19.475
1112.0000	19.443
1110.0000	19.417
1108.0000	19.395
1106.0000	19.369
1104.0000	19.338
1102.0000	19.28
1100.0000	19.252
1098.0000	19.212
1096.0000	19.186
1094.0000	19.156
1092.0000	19.127
1090.0000	19.123
1088.0000	19.085
1086.0000	19.068
1084.0000	19.02
1082.0000	18.98
1080.0000	18.944
1078.0000	18.914
1076.0000	18.892
1074.0000	18.861
1072.0000	18.835
1070.0000	18.805
1068.0000	18.768
1066.0000	18.754
1064.0000	18.714
1062.0000	18.692
1060.0000	18.653
1058.0000	18.612
1056.0000	18.601
1054.0000	18.571
1052.0000	18.548
1050.0000	18.518
1048.0000	18.465
1046.0000	18.424
1044.0000	18.391
1042.0000	18.37
1040.0000	18.368
1038.0000	18.331
1036.0000	18.311
1034.0000	18.271
1032.0000	18.251
1030.0000	18.231
1028.0000	18.227
1026.0000	18.201
1024.0000	18.143
1022.0000	18.125
1020.0000	18.084
1018.0000	18.046
1016.0000	18.013
1014.0000	17.974
1012.0000	17.945
1010.0000	17.937
1008.0000	17.895
1006.0000	17.855
1004.0000	17.832
1002.0000	17.791
1000.0000	17.764
998.0000	17.738
996.0000	17.686
994.0000	17.674
992.0000	17.664
990.0000	17.601
988.0000	17.58
986.0000	17.541
984.0000	17.499
982.0000	17.493
980.0000	17.451
978.0000	17.415
976.0000	17.391
974.0000	17.373
972.0000	17.351
970.0000	17.321
968.0000	17.287
966.0000	17.25
964.0000	17.206
962.0000	17.165
960.0000	17.132
958.0000	17.111
956.0000	17.081
954.0000	17.036
952.0000	17.028
950.0000	16.992
948.0000	16.938
946.0000	16.919
944.0000	16.879
942.0000	16.843
940.0000	16.855
938.0000	16.819
936.0000	16.789
934.0000	16.711
932.0000	16.654
930.0000	16.626
928.0000	16.59
926.0000	16.615
924.0000	16.609
922.0000	16.556
920.0000	16.489
918.0000	16.436
916.0000	16.362
914.0000	16.375
912.0000	16.404
910.0000	16.371
908.0000	16.361
906.0000	16.331
904.0000	16.28
902.0000	16.314
900.0000	16.292
898.0000	16.258
896.0000	16.192
894.0000	16.146
892.0000	16.124
890.0000	16.034
888.0000	16.036
886.0000	16.003
884.0000	15.957
882.0000	16.063
880.0000	16.095
878.0000	16.111
876.0000	16.147
874.0000	16.023
872.0000	16.018
870.0000	15.972
868.0000	15.973
866.0000	16.025
864.0000	16.006
862.0000	15.983
860.0000	15.965
858.0000	15.904
856.0000	15.875
854.0000	15.883
852.0000	15.94
850.0000	16.015
848.0000	15.967
846.0000	15.712
844.0000	15.747
842.0000	15.716
840.0000	15.78
838.0000	15.791
836.0000	15.769
834.0000	15.735
832.0000	15.726
830.0000	15.692
828.0000	15.715
826.0000	15.744
824.0000	15.711
822.0000	15.713
820.0000	15.677
818.0000	15.658
816.0000	15.657
814.0000	15.645
812.0000	15.633
810.0000	15.623
808.0000	15.612
806.0000	15.594
804.0000	15.576
802.0000	15.559
800.0000	15.595
798.0000	15.598
796.0000	15.593
794.0000	15.585
792.0000	15.523
790.0000	15.508
788.0000	15.535
786.0000	15.52
784.0000	15.522
782.0000	15.52
780.0000	15.473
778.0000	15.472
776.0000	15.464
774.0000	15.46
772.0000	15.466
770.0000	15.445
768.0000	15.442
766.0000	15.43
764.0000	15.386
762.0000	15.403
760.0000	15.394
758.0000	15.374
756.0000	15.375
754.0000	15.352
752.0000	15.331
750.0000	15.321
748.0000	15.285
746.0000	15.243
744.0000	15.201
742.0000	15.231
740.0000	15.226
738.0000	15.238
736.0000	15.208
734.0000	15.201
732.0000	15.194
730.0000	15.146
728.0000	15.117
726.0000	15.101
724.0000	15.063
722.0000	15.044
720.0000	15.024
718.0000	14.983
716.0000	14.979
714.0000	14.943
712.0000	14.935
710.0000	14.925
708.0000	14.86
706.0000	14.854
704.0000	14.823
702.0000	14.79
700.0000	14.776
698.0000	14.766
696.0000	14.728
694.0000	14.7
692.0000	14.67
690.0000	14.625
688.0000	14.613
686.0000	14.579
684.0000	14.568
682.0000	14.547
680.0000	14.508
678.0000	14.491
676.0000	14.461
674.0000	14.435
672.0000	14.429
670.0000	14.405
668.0000	14.39
666.0000	14.377
664.0000	14.33
662.0000	14.297
660.0000	14.274
658.0000	14.241
656.0000	14.219
654.0000	14.206
652.0000	14.18
650.0000	14.155
648.0000	14.145
646.0000	14.136
644.0000	14.112
642.0000	14.098
640.0000	14.083
638.0000	14.051
636.0000	14.028
634.0000	14.001
632.0000	13.957
630.0000	13.923
628.0000	13.893
626.0000	13.86
624.0000	13.839
622.0000	13.816
620.0000	13.782
618.0000	13.761
616.0000	13.718
614.0000	13.687
612.0000	13.662
610.0000	13.621
608.0000	13.6
606.0000	13.554
604.0000	13.507
602.0000	13.47
600.0000	13.426
598.0000	13.385
596.0000	13.345
594.0000	13.312
592.0000	13.265
590.0000	13.224
588.0000	13.172
586.0000	13.114
584.0000	13.079
582.0000	13.037
580.0000	13.003
578.0000	12.954
576.0000	12.891
574.0000	12.857
572.0000	12.802
570.0000	12.763
568.0000	12.751
566.0000	12.703
564.0000	12.685
562.0000	12.663
560.0000	12.61
558.0000	12.585
556.0000	12.558
554.0000	12.519
552.0000	12.52
550.0000	12.502
548.0000	12.473
546.0000	12.476
544.0000	12.468
542.0000	12.459
540.0000	12.457
538.0000	12.459
536.0000	12.443
534.0000	12.439
532.0000	12.434
530.0000	12.425
528.0000	12.423
526.0000	12.423
524.0000	12.423
522.0000	12.436
520.0000	12.457
518.0000	12.457
516.0000	12.441
514.0000	12.424
512.0000	12.42
510.0000	12.437
508.0000	12.429
506.0000	12.439
504.0000	12.464
502.0000	12.461
500.0000	12.495
498.0000	12.518
496.0000	12.51
494.0000	12.522
492.0000	12.521
490.0000	12.525
488.0000	12.538
486.0000	12.553
484.0000	12.556
482.0000	12.565
480.0000	12.569
478.0000	12.573
476.0000	12.611
474.0000	12.634
472.0000	12.668
470.0000	12.701
468.0000	12.718
466.0000	12.724
464.0000	12.745
462.0000	12.755
460.0000	12.748
458.0000	12.767
456.0000	12.777
454.0000	12.769
452.0000	12.791
450.0000	12.802
448.0000	12.803
446.0000	12.829
444.0000	12.85
442.0000	12.865
440.0000	12.886
438.0000	12.882
436.0000	12.883
434.0000	12.91
432.0000	12.937
430.0000	12.965
428.0000	13
426.0000	12.982
424.0000	12.964
422.0000	12.979
420.0000	13.083
418.0000	13.069
416.0000	13.044
414.0000	13.053
412.0000	13.1
410.0000	13.106
408.0000	13.147
406.0000	13.169
404.0000	13.157
402.0000	13.147
400.0000	13.146
398.0000	13.137
396.0000	13.112
394.0000	13.143
392.0000	13.128
390.0000	13.168
388.0000	13.226
386.0000	13.222
384.0000	13.212
382.0000	13.196
380.0000	13.178
378.0000	13.212
376.0000	13.292
374.0000	13.344
372.0000	13.402
370.0000	13.6
368.0000	13.62
366.0000	13.579
364.0000	13.617
362.0000	13.6
360.0000	13.594
358.0000	13.592
356.0000	13.607
354.0000	13.71
352.0000	13.725
350.0000	13.839
348.0000	13.891
346.0000	13.9
344.0000	13.99
342.0000	14.199
340.0000	14.242
338.0000	14.15
336.0000	14.287
334.0000	14.278
332.0000	14.488
330.0000	14.637
328.0000	14.691
326.0000	14.914
324.0000	15.013
322.0000	15.17
320.0000	15.333
318.0000	15.449
316.0000	15.637
314.0000	15.841
312.0000	16.065
310.0000	16.274
308.0000	16.444
306.0000	16.571
304.0000	16.741
302.0000	16.952
300.0000	17.153
298.0000	17.313
296.0000	17.449
294.0000	17.438
292.0000	17.472
290.0000	17.659
288.0000	17.731
286.0000	17.881
284.0000	17.995
282.0000	17.946
280.0000	18.031
278.0000	18.239
276.0000	18.42
274.0000	18.583
272.0000	18.745
270.0000	18.726
268.0000	18.642
266.0000	18.49
264.0000	18.372
262.0000	18.398
260.0000	18.474
258.0000	18.588
256.0000	18.681
254.0000	18.736
252.0000	18.853
250.0000	18.98
248.0000	19.145
246.0000	19.2
244.0000	19.267
242.0000	19.618
240.0000	19.828
238.0000	20.197
236.0000	20.572
234.0000	20.815
232.0000	21.065
230.0000	21.264
228.0000	21.635
226.0000	22.027
224.0000	22.443
222.0000	22.732
220.0000	23.148
218.0000	22.872
216.0000	22.855
214.0000	23.488
212.0000	23.775
210.0000	23.797
208.0000	25.509
206.0000	25.425
204.0000	25.865
202.0000	29.188
200.0000	28.377
198.0000	31.192
196.0000	34.22
194.0000	39.328
192.0000	10000
190.0000	10000
