# Supplementary material for: Construction and characterization of nano-oval BaTi0.7Fe0.3O3@NiFe2O4 nanocomposites as an effective platform for the determination of H2O2
Source: Sci Rep. 2023 Jun 3;13:9048. doi: 10.1038/s41598-023-36076-6 (PMC10239493; doi:10.1038/s41598-023-36076-6)
Supplement: Supplementary file 4 — Supplementary Information 4. [file 41598_2023_36076_MOESM4_ESM.txt]

4.01313028	72.99974422
4.03913028	69.03891643
4.06513028	71.94095978
4.09113028	62.29811518
4.11713028	66.80085242
4.14313028	79.35557228
4.16913028	73.41591124
4.19513028	77.6532398
4.22113028	65.11176295
4.24713028	87.67736693
4.27313028	70.18348637
4.29913028	76.01687247
4.32513028	76.11962004
4.35113028	68.16139609
4.37713028	79.91551188
4.40313028	74.3400742
4.42913028	67.95178812
4.45513028	71.98839872
4.48113028	81.21456992
4.50713028	71.63848728
4.53313028	74.61138875
4.55913028	69.66617968
4.58513028	79.72610717
4.61113028	68.33652936
4.63713028	65.52301569
4.66313028	76.52769666
4.68913028	68.86895086
4.71513028	57.67950352
4.74113028	52.83385066
4.76713028	63.39539417
4.79313028	74.32148209
4.81913028	62.4597804
4.84513028	66.2366507
4.87113028	58.22169136
4.89713028	64.58951378
4.92313028	71.65322962
4.94913028	77.14296291
4.97513028	66.70879512
5.00113028	61.49225283
5.02713028	61.16023451
5.05313028	58.19110225
5.07913028	54.62763194
5.10513028	57.08224325
5.13113028	67.45392462
5.15713028	70.74554743
5.18313028	66.78650468
5.20913028	69.34912414
5.23513028	64.4608125
5.26113028	60.14281212
5.28713028	66.59591236
5.31313028	67.48107339
5.33913028	65.9884067
5.36513028	66.51522613
5.39113028	68.37108369
5.41713028	66.35733019
5.44313028	63.27180614
5.46913028	71.33277762
5.49513028	72.35161121
5.52113028	66.6985072
5.54713028	74.38874415
5.57313028	84.83322171
5.59913028	79.13196396
5.62513028	63.61448269
5.65113028	58.12676955
5.67713028	58.0286879
5.70313028	70.93536505
5.72913028	69.34562946
5.75513028	67.31761519
5.78113028	64.60273863
5.80713028	67.47640196
5.83313028	60.47325185
5.85913028	61.43325885
5.88513028	71.14243808
5.91113028	68.72481929
5.93713028	69.59370301
5.96313028	72.20974341
5.98913028	64.04954103
6.01513028	59.95494018
6.04113028	73.96597537
6.06713028	67.64765334
6.09313028	70.20671636
6.11913028	69.03751073
6.14513028	62.6766282
6.17113028	70.00050147
6.19713028	69.50089242
6.22313028	67.46907269
6.24913028	72.05413349
6.27513028	81.81100051
6.30113028	68.76152507
6.32713028	73.29898277
6.35313028	68.85518286
6.37913028	74.15609641
6.40513028	58.91651847
6.43113028	78.45997088
6.45713028	71.5293264
6.48313028	64.88452635
6.50913028	63.23777344
6.53513028	67.66147186
6.56113028	59.8012889
6.58713028	87.82362059
6.61313028	77.87485878
6.63913028	62.03361492
6.66513028	71.87974793
6.69113028	65.15322856
6.71713028	74.68128595
6.74313028	69.25153568
6.76913028	60.46513826
6.79513028	64.69202277
6.82113028	61.28574404
6.84713028	71.10360965
6.87313028	68.36629521
6.89913028	70.69511809
6.92513028	64.77956104
6.95113028	65.75684348
6.97713028	65.13161436
7.00313028	63.28257894
7.02913028	67.2443579
7.05513028	62.12682207
7.08113028	70.12010871
7.10713028	58.89256918
7.13313028	62.47505373
7.15913028	66.39749133
7.18513028	68.57944642
7.21113028	76.01519114
7.23713028	69.53457515
7.26313028	71.55879866
7.28913028	75.24855702
7.31513028	71.56131585
7.34113028	66.34953951
7.36713028	75.08078886
7.39313028	76.16013398
7.41913028	63.79637961
7.44513028	63.83224018
7.47113028	70.08123275
7.49713028	57.25146725
7.52313028	63.87077846
7.54913028	64.49358991
7.57513028	63.56302842
7.60113028	61.21499776
7.62713028	62.72521972
7.65313028	72.33107863
7.67913028	69.18678835
7.70513028	68.13771096
7.73113028	65.77041988
7.75713028	61.42813065
7.78313028	62.12298225
7.80913028	62.447968
7.83513028	66.33183839
7.86113028	70.00050147
7.88713028	72.60711008
7.91313028	80.6288065
7.93913028	67.43513388
7.96513028	56.86935087
7.99113028	65.00046565
8.01713028	62.64055415
8.04313028	61.84637444
8.06913028	64.00045849
8.09513028	56.04084586
8.12113028	53.78147046
8.14713028	64.422829
8.17313028	71.59681075
8.19913028	75.36552417
8.22513028	66.21530215
8.25113028	62.70442274
8.27713028	62.35525118
8.30313028	63.28152259
8.32913028	59.94088507
8.35513028	72.08728842
8.38113028	76.33524863
8.40713028	67.830172
8.43313028	58.87751149
8.45913028	60.87748831
8.48513028	55.12030517
8.51113028	57.53558354
8.53713028	69.27402945
8.56313028	68.94362442
8.58913028	69.29816515
8.61513028	77.53804467
8.64113028	71.59749225
8.66713028	67.89617341
8.69313028	69.28615463
8.71913028	64.22479244
8.74513028	69.77706134
8.77113028	68.7633097
8.79713028	51.56916231
8.82313028	59.16264019
8.84913028	59.07375945
8.87513028	55.44568654
8.90113028	63.86584361
8.92713028	64.99564781
8.95313028	78.07971004
8.97913028	69.53284278
9.00513028	59.37336286
9.03113028	80.55553497
9.05713028	64.39976172
9.08313028	57.51943099
9.10913028	64.33780781
9.13513028	52.72854133
9.16113028	47.67277135
9.18713028	65.94952041
9.21313028	64.43282846
9.23913028	91.81553905
9.26513028	59.14297357
9.29113028	59.00042267
9.31713028	57.04870817
9.34313028	44.44316032
9.36913028	66.9424952
9.39513028	52.86327673
9.42113028	60.42581753
9.44713028	64.70541884
9.47313028	61.33514418
9.49913028	72.78114817
9.52513028	72.2076024
9.55113028	63.13502812
9.57713028	75.14994925
9.60313028	62.26633579
9.62913028	71.13622406
9.65513028	67.07255845
9.68113028	56.79416605
9.70713028	74.02189735
9.73313028	64.92685015
9.75913028	49.08370651
9.78513028	61.14789495
9.81113028	66.57511603
9.83713028	61.55860931
9.86313028	76.88531985
9.88913028	63.81866968
9.91513028	59.49356618
9.94113028	64.42671024
9.96713028	71.09506096
9.99313028	62.23227478
10.01913028	63.66416045
10.04513028	68.09212609
10.07113028	63.4956814
10.09713028	60.32225048
10.12313028	68.68795834
10.14913028	76.95066094
10.17513028	76.40407732
10.20113028	66.06167975
10.22713028	59.11471281
10.25313028	62.94969258
10.27913028	64.17423919
10.30513028	68.98609473
10.33113028	55.3341819
10.35713028	54.57956686
10.38313028	53.89568578
10.40913028	49.79600046
10.43513028	58.58866019
10.46113028	68.31458846
10.48713028	64.06024852
10.51313028	54.92266411
10.53913028	65.2288828
10.56513028	74.00033798
10.59113028	68.06258189
10.61713028	65.95994438
10.64313028	61.36258875
10.66913028	58.21975823
10.69513028	64.69793916
10.72113028	58.75959109
10.74713028	61.62467424
10.77313028	76.37824299
10.79913028	63.84604069
10.82513028	62.20462419
10.85113028	66.75362887
10.87713028	56.61989255
10.90313028	66.00661985
10.92913028	74.70482587
10.95513028	62.102656
10.98113028	66.682111
11.00713028	69.98591113
11.03313028	67.90174097
11.05913028	57.80005829
11.08513028	64.90150147
11.11113028	64.08840695
11.13713028	62.3449603
11.16313028	76.00054445
11.18913028	75.2161584
11.21513028	72.49485069
11.24113028	65.4438118
11.26713028	50.31714807
11.29313028	54.89570095
11.31913028	48.44917006
11.34513028	60.35443225
11.37113028	46.22394285
11.39713028	64.18252712
11.42313028	64.3118515
11.44913028	58.56686036
11.47513028	49.50126074
11.50113028	68.85812237
11.52713028	66.41100503
11.55313028	56.24548467
11.57913028	57.21202893
11.60513028	51.61456471
11.63113028	57.46420908
11.65713028	62.41466943
11.68313028	67.51098969
11.70913028	72.67721797
11.73513028	54.00666058
11.76113028	71.43958712
11.78713028	58.83425634
11.81313028	54.18693221
11.83913028	62.12107184
11.86513028	70.95996189
11.89113028	60.06910673
11.91713028	63.93488708
11.94313028	58.15826318
11.96913028	67.63825674
11.99513028	71.81596326
12.02113028	72.94181868
12.04713028	70.19851539
12.07313028	59.83553975
12.09913028	52.60121632
12.12513028	53.808887
12.15113028	56.68134328
12.17713028	66.72870643
12.20313028	67.1260115
12.22913028	65.27135889
12.25513028	52.18078388
12.28113028	56.75609473
12.30713028	70.5220997
12.33313028	60.62756518
12.35913028	67.77980059
12.38513028	67.58540048
12.41113028	66.99804682
12.43713028	59.93397556
12.46313028	73.50545677
12.48913028	65.75516728
12.51513028	62.75586603
12.54113028	58.52534064
12.56713028	68.03373888
12.59313028	71.27487552
12.61913028	58.11745539
12.64513028	56.52943011
12.67113028	62.86931991
12.69713028	60.19886059
12.72313028	53.94424459
12.74913028	63.99041357
12.77513028	62.12612191
12.80113028	61.23183152
12.82713028	54.08951834
12.85313028	64.66076846
12.87913028	80.16554615
12.90513028	65.80300652
12.93113028	58.77375816
12.95713028	66.6919526
12.98313028	58.4644033
13.00913028	55.66925633
13.03513028	57.77253095
13.06113028	61.47099743
13.08713028	65.46096776
13.11313028	62.36450005
13.13913028	60.51770786
13.16513028	55.41944476
13.19113028	57.95952357
13.21713028	63.56059384
13.24313028	70.55206362
13.26913028	72.11492178
13.29513028	64.28919987
13.32113028	64.76129974
13.34713028	66.81492359
13.37313028	64.44113211
13.39913028	59.2711964
13.42513028	63.51095426
13.45113028	57.3986326
13.47713028	60.32794628
13.50313028	64.00045849
13.52913028	57.36849062
13.55513028	51.73677057
13.58113028	60.95460675
13.60713028	62.04622957
13.63313028	66.02801135
13.65913028	60.72512068
13.68513028	63.56089947
13.71113028	71.21653355
13.73713028	59.99825088
13.76313028	59.44216148
13.78913028	58.0004155
13.81513028	59.81554342
13.84113028	64.00291008
13.86713028	60.75878425
13.89313028	62.29565371
13.91913028	68.24364312
13.94513028	63.67798175
13.97113028	66.80406781
13.99713028	55.89668273
14.02313028	65.97947508
14.04913028	72.11061371
14.07513028	58.48065673
14.10113028	61.000437
14.12713028	60.43736611
14.15313028	56.73981072
14.17913028	54.27809172
14.20513028	51.87253518
14.23113028	73.79389497
14.25713028	63.90418459
14.28313028	72.0322787
14.30913028	62.13278783
14.33513028	76.45284012
14.36113028	68.71367148
14.38713028	81.21879331
14.41313028	62.65862376
14.43913028	52.33893474
14.46513028	68.03422227
14.49113028	70.97124975
14.51713028	49.18953943
14.54313028	61.7575032
14.56913028	57.14273823
14.59513028	67.57829535
14.62113028	63.24193216
14.64713028	50.75710459
14.67313028	63.04436529
14.69913028	71.37589367
14.72513028	56.49627265
14.75113028	52.29409639
14.77713028	50.21600429
14.80313028	57.93863673
14.82913028	63.36201071
14.85513028	67.45006854
14.88113028	62.88556263
14.90713028	57.78758254
14.93313028	58.66358017
14.95913028	67.22748087
14.98513028	64.93654068
15.01113028	58.38032907
15.03713028	58.58632941
15.06313028	68.39438954
15.08913028	56.31172204
15.11513028	66.50077232
15.14113028	67.23418942
15.16713028	60.05368284
15.19313028	57.99830919
15.21913028	65.23523793
15.24513028	50.87487559
15.27113028	62.99892065
15.29713028	66.14434992
15.32313028	57.84406434
15.34913028	63.76070991
15.37513028	59.36906747
15.40113028	65.46503825
15.42713028	60.05038074
15.45313028	59.70598963
15.47913028	53.01231268
15.50513028	53.75811598
15.53113028	61.02255788
15.55713028	67.75655837
15.58313028	68.07512036
15.60913028	75.19482284
15.63513028	66.18809755
15.66113028	57.88410366
15.68713028	51.73710992
15.71313028	45.60356786
15.73913028	53.30075775
15.76513028	63.12138261
15.79113028	58.9172016
15.81713028	58.42971242
15.84313028	58.71985217
15.86913028	53.37562974
15.89513028	62.51751604
15.92113028	62.2554186
15.94713028	52.10902365
15.97313028	61.89443838
15.99913028	72.16791402
16.02513028	64.50488359
16.05113028	58.96628144
16.07713028	57.18849091
16.10313028	64.01991528
16.12913028	68.6147183
16.15513028	61.90159744
16.18113028	67.12782048
16.20713028	75.84311985
16.23313028	67.32740846
16.25913028	66.00047282
16.28513028	62.19996296
16.31113028	60.43761473
16.33713028	80.63985763
16.36313028	96.29580331
16.38913028	96.73818397
16.41513028	82.19941145
16.44113028	76.91482165
16.46713028	63.79756251
16.49313028	52.42425995
16.51913028	59.27441505
16.54513028	62.43328286
16.57113028	51.18443475
16.59713028	65.66577422
16.62313028	45.31398884
16.64913028	49.75609739
16.67513028	46.5178773
16.70113028	59.15834505
16.72713028	58.66836428
16.75313028	51.55273411
16.77913028	54.74403982
16.80513028	53.59168968
16.83113028	58.21275141
16.85713028	61.77089505
16.88313028	75.96634485
16.90913028	56.02127088
16.93513028	67.38296209
16.96113028	59.11782027
16.98713028	60.02476288
17.01313028	41.85540317
17.03913028	63.02940484
17.06513028	63.88622795
17.09113028	58.03240565
17.11713028	61.99271662
17.14313028	71.89257759
17.16913028	48.49735784
17.19513028	61.57170802
17.22113028	65.8383164
17.24713028	57.45449613
17.27313028	57.94004621
17.29913028	56.14096995
17.32513028	56.92020886
17.35113028	71.55868972
17.37713028	57.7009056
17.40313028	67.56620075
17.42913028	57.55952358
17.45513028	43.81816711
17.48113028	48.88225674
17.50713028	65.30628716
17.53313028	57.91551563
17.55913028	65.96639155
17.58513028	52.40938918
17.61113028	61.16038616
17.63713028	58.39518109
17.66313028	58.57780071
17.68913028	56.65786939
17.71513028	58.31320917
17.74113028	54.43429724
17.76713028	53.75148549
17.79313028	62.15348472
17.81913028	53.30005572
17.84513028	44.67218787
17.87113028	43.71175348
17.89713028	52.41867925
17.92313028	60.83713208
17.94913028	70.498354
17.97513028	68.62683075
18.00113028	57.39710756
18.02713028	62.77861317
18.05313028	70.56835569
18.07913028	83.37745258
18.10513028	86.26782306
18.13113028	60.12394945
18.15713028	60.05799136
18.18313028	68.81077919
18.20913028	51.69317686
18.23513028	46.87015269
18.26113028	52.00037252
18.28713028	64.71152159
18.31313028	59.8037176
18.33913028	53.39427829
18.36513028	56.38585581
18.39113028	50.40939891
18.41713028	54.54658444
18.44313028	59.03736826
18.46913028	67.59672985
18.49513028	72.42832884
18.52113028	62.61040797
18.54713028	55.10578099
18.57313028	46.66978392
18.59913028	49.76997615
18.62513028	51.33981344
18.65113028	47.89674527
18.67713028	56.03896857
18.70313028	56.08786282
18.72913028	50.45594776
18.75513028	58.618693
18.78113028	61.54394494
18.80713028	52.97882716
18.83313028	50.60771103
18.85913028	59.97847244
18.88513028	49.56945792
18.91113028	53.22579488
18.93713028	48.6559547
18.96313028	59.35345475
18.98913028	60.72946755
19.01513028	52.4737212
19.04113028	55.55668344
19.06713028	46.76529331
19.09313028	50.470788
19.11913028	53.82460534
19.14513028	50.00035819
19.17113028	51.29232346
19.19713028	56.82205098
19.22313028	59.99607193
19.24913028	60.00042983
19.27513028	60.3516189
19.30113028	59.34957312
19.32713028	46.62338692
19.35313028	50.00035819
19.37913028	49.59255572
19.40513028	47.0003367
19.43113028	48.16137637
19.45713028	56.46946398
19.48313028	52.47760141
19.50913028	57.34555255
19.53513028	59.39664689
19.56113028	40.79775691
19.58713028	51.83075022
19.61313028	49.60648479
19.63913028	61.74347011
19.66513028	55.0271895
19.69113028	56.1354443
19.71713028	63.96563201
19.74313028	59.0152433
19.76913028	51.09969491
19.79513028	60.77176752
19.82113028	68.73823797
19.84713028	52.72622385
19.87313028	69.0534813
19.89913028	55.9383039
19.92513028	62.42091196
19.95113028	51.07100589
19.97713028	47.27715453
20.00313028	51.489434
20.02913028	60.87491301
20.05513028	64.63419408
20.08113028	77.15248727
20.10713028	62.6969234
20.13313028	77.81202829
20.15913028	78.48581149
20.18513028	69.71714712
20.21113028	74.54789571
20.23713028	69.53245664
20.26313028	59.21593244
20.28913028	49.90228125
20.31513028	48.77555061
20.34113028	54.3817968
20.36713028	58.27698979
20.39313028	63.49410933
20.41913028	56.13207345
20.44513028	46.43832139
20.47113028	49.75393516
20.49713028	57.67467172
20.52313028	53.70607909
20.54913028	55.13710862
20.57513028	62.43202421
20.60113028	56.96581298
20.62713028	54.97929757
20.65313028	56.00040118
20.67913028	52.16154654
20.70513028	55.66940429
20.73113028	52.8006335
20.75713028	49.00035103
20.78313028	53.80154085
20.80913028	58.18087561
20.83513028	50.87269471
20.86113028	43.28932994
20.88713028	46.48362662
20.91313028	49.44985757
20.93913028	54.40620631
20.96513028	52.63237746
20.99113028	52.72864543
21.01713028	58.51125575
21.04313028	51.98747057
21.06913028	47.45537265
21.09513028	53.36388291
21.12113028	60.76926622
21.14713028	60.38854425
21.17313028	62.22082674
21.19913028	55.55284035
21.22513028	41.60906703
21.25113028	50.68647808
21.27713028	46.41451301
21.30313028	40.61557922
21.32913028	45.21675658
21.35513028	48.96050319
21.38113028	55.51287371
21.40713028	47.93281981
21.43313028	42.52081407
21.45913028	52.42173477
21.48513028	53.02040365
21.51113028	44.86799193
21.53713028	53.93755895
21.56313028	56.00040118
21.58913028	52.78220927
21.61513028	44.4319036
21.64113028	43.81828829
21.66713028	47.05130948
21.69313028	50.00035819
21.71913028	49.2716138
21.74513028	47.69933581
21.77113028	51.78503505
21.79713028	55.86872038
21.82313028	46.37430852
21.84913028	40.96698317
21.87513028	46.64721832
21.90113028	54.69413286
21.92713028	58.65450114
21.95313028	60.31077471
21.97913028	51.43143901
22.00513028	53.86661072
22.03113028	53.74354586
22.05713028	57.51912551
22.08313028	46.62451458
22.10913028	51.52979379
22.13513028	46.57628291
22.16113028	42.00030088
22.18713028	42.51468353
22.21313028	49.45653083
22.23913028	40.08922184
22.26513028	41.93119579
22.29113028	40.4930356
22.31713028	59.85320625
22.34313028	50.00516546
22.36913028	50.9952432
22.39513028	51.00036536
22.42113028	50.99666114
22.44713028	50.03529827
22.47313028	47.13490221
22.49913028	46.0550998
22.52513028	50.67693857
22.55113028	44.52251838
22.57713028	46.74679006
22.60313028	43.37803061
22.62913028	43.89596947
22.65513028	40.45732988
22.68113028	55.76103621
22.70713028	54.53704146
22.73313028	59.99188577
22.75913028	45.77219718
22.78513028	46.34470096
22.81113028	46.17415357
22.83713028	57.42808209
22.86313028	50.3241945
22.88913028	66.31841442
22.91513028	56.05657628
22.94113028	58.98541094
22.96713028	57.16733732
22.99313028	46.9199431
23.01913028	41.01315623
23.04513028	40.00028655
23.07113028	44.36204389
23.09713028	51.01964077
23.12313028	53.70750905
23.14913028	58.18367248
23.17513028	55.18933559
23.20113028	48.93607518
23.22713028	60.34485016
23.25313028	59.76818609
23.27913028	47.58204099
23.30513028	53.20272522
23.33113028	53.97853484
23.35713028	57.79639509
23.38313028	55.92138626
23.40913028	52.00037252
23.43513028	50.82422132
23.46113028	46.53139516
23.48713028	42.86077386
23.51313028	45.34984699
23.53913028	50.19371423
23.56513028	53.61565501
23.59113028	57.64295602
23.61713028	54.81445676
23.64313028	55.59586253
23.66913028	61.99797123
23.69513028	61.53389525
23.72113028	55.21106054
23.74713028	49.0588282
23.77313028	47.54130976
23.79913028	42.50914657
23.82513028	39.63548858
23.85113028	39.56599745
23.87713028	39.19398803
23.90313028	42.54357056
23.92913028	44.9934325
23.95513028	49.3248455
23.98113028	45.7974344
24.00713028	47.19016255
24.03313028	44.03762682
24.05913028	53.00037968
24.08513028	58.10008481
24.11113028	66.35016091
24.13713028	59.47879965
24.16313028	58.20507367
24.18913028	68.99731617
24.21513028	63.4524685
24.24113028	69.80537772
24.26713028	86.1920286
24.29313028	102.4014257
24.31913028	72.98712161
24.34513028	63.77857784
24.37113028	75.76786236
24.39713028	55.66317374
24.42313028	58.0004155
24.44913028	61.01686129
24.47513028	69.9416223
24.50113028	56.81914214
24.52713028	56.33889074
24.55313028	57.51632538
24.57913028	56.66632511
24.60513028	64.86820732
24.63113028	57.34232504
24.65713028	52.63527069
24.68313028	51.23002513
24.70913028	61.40792823
24.73513028	63.71305766
24.76113028	51.24649321
24.78713028	53.99646474
24.81313028	54.00038685
24.83913028	54.26151037
24.86513028	58.36577853
24.89113028	44.51862745
24.91713028	60.06786809
24.94313028	62.82455077
24.96913028	49.02419411
24.99513028	57.93489378
25.02113028	51.12073236
25.04713028	59.75643641
25.07313028	47.47825419
25.09913028	61.29524614
25.12513028	40.3096302
25.15113028	43.66609826
25.17713028	46.77006125
25.20313028	52.48033821
25.22913028	49.38670573
25.25513028	58.82888838
25.28113028	52.04813513
25.30713028	59.73709742
25.33313028	44.58598235
25.35913028	53.95308628
25.38513028	46.71799298
25.41113028	39.9966812
25.43713028	43.1204049
25.46313028	49.69908526
25.48913028	55.02133992
25.51513028	50.44044245
25.54113028	60.76582188
25.56713028	58.57931109
25.59313028	50.88057312
25.61913028	50.50944465
25.64513028	50.25573364
25.67113028	53.67394129
25.69713028	54.27559249
25.72313028	57.574819
25.74913028	56.88550866
25.77513028	49.74489501
25.80113028	52.48146587
25.82713028	54.32516796
25.85313028	50.00503479
25.87913028	56.51954586
25.90513028	57.77339632
25.93113028	56.00040118
25.95713028	40.98653045
25.98313028	39.38818347
26.00913028	48.24054951
26.03513028	51.00036536
26.06113028	42.21160183
26.08713028	41.76028264
26.11313028	53.92555285
26.13913028	54.99117505
26.16513028	48.26944256
26.19113028	50.82675471
26.21713028	54.47403964
26.24313028	51.93462975
26.26913028	46.45468893
26.29513028	48.46300799
26.32113028	59.35402075
26.34713028	57.8487822
26.37313028	55.60272382
26.39913028	64.28032137
26.42513028	64.76567507
26.45113028	65.05976537
26.47713028	60.88500926
26.50313028	51.25200529
26.52913028	52.59307908
26.55513028	51.60298701
26.58113028	54.87506949
26.60713028	54.20444125
26.63313028	48.51491141
26.65913028	59.42681286
26.68513028	57.82759531
26.71113028	48.64906896
26.73713028	46.98405118
26.76313028	48.68235891
26.78913028	51.38919115
26.81513028	55.12431757
26.84113028	49.74753841
26.86713028	55.93877351
26.89313028	52.29501022
26.91913028	62.96209438
26.94513028	58.01231922
26.97113028	49.85298393
26.99713028	43.45767532
27.02313028	46.96923926
27.04913028	52.95611961
27.07513028	49.59716609
27.10113028	50.11013993
27.12713028	44.86603151
27.15313028	56.13929174
27.17913028	49.06659248
27.20513028	59.70184933
27.23113028	54.93416211
27.25713028	36.25917802
27.28313028	38.59799705
27.30913028	42.7810483
27.33513028	42.29658581
27.36113028	53.46158876
27.38713028	48.08022845
27.41313028	48.16071712
27.43913028	37.23750476
27.46513028	41.35076042
27.49113028	47.92004071
27.51713028	45.63749175
27.54313028	34.38634994
27.56913028	53.00037968
27.59513028	52.99841489
27.62113028	49.03810392
27.64713028	47.03904334
27.67313028	61.56141797
27.69913028	50.47056028
27.72513028	66.16093743
27.75113028	48.18206326
27.77713028	47.0003367
27.80313028	45.15815541
27.82913028	61.40148231
27.85513028	56.69162812
27.88113028	59.56578263
27.90713028	60.8818601
27.93313028	53.15680043
27.95913028	50.27717236
27.98513028	68.73219838
28.01113028	67.79202951
28.03713028	57.85087618
28.06313028	55.17853411
28.08913028	46.06892229
28.11513028	52.82272089
28.14113028	51.03978508
28.16713028	55.47580503
28.19313028	46.96061759
28.21913028	52.38645673
28.24513028	53.49162172
28.27113028	48.5455376
28.29713028	52.86080539
28.32313028	57.16832449
28.34913028	64.41497108
28.37513028	59.26953365
28.40113028	52.53591014
28.42713028	59.19616272
28.45313028	59.63511123
28.47913028	50.70573333
28.50513028	61.36655738
28.53113028	68.3572442
28.55713028	71.8004972
28.58313028	67.14291107
28.60913028	70.97601398
28.63513028	76.00054445
28.66113028	72.43849667
28.68713028	70.58426101
28.71313028	71.00050863
28.73913028	81.71516623
28.76513028	82.2389252
28.79113028	79.26470361
28.81713028	82.00058744
28.84313028	75.18603505
28.86913028	87.51461904
28.89513028	86.33920473
28.92113028	68.4949382
28.94713028	75.78399773
28.97313028	77.30514423
28.99913028	70.07109709
29.02513028	67.18133161
29.05113028	62.77172985
29.07713028	66.9586355
29.10313028	66.22617098
29.12913028	51.34014902
29.15513028	49.81063617
29.18113028	54.16218517
29.20713028	58.22979791
29.23313028	61.1297785
29.25913028	63.98018303
29.28513028	59.48937803
29.31113028	56.39306389
29.33713028	46.02827221
29.36313028	50.41714584
29.38913028	45.52698075
29.41513028	49.77668938
29.44113028	51.73639908
29.46713028	56.99258644
29.49313028	45.3143854
29.51913028	55.59793854
29.54513028	55.8989335
29.57113028	41.28720568
29.59713028	35.8375248
29.62313028	48.17168084
29.64913028	59.43364369
29.67513028	59.14017825
29.70113028	49.83578899
29.72713028	44.17700257
29.75313028	57.11566484
29.77913028	52.66630961
29.80513028	50.37188558
29.83113028	48.90964183
29.85713028	59.58877847
29.88313028	56.23659617
29.90913028	50.29604376
29.93513028	45.00032237
29.96113028	45.00032237
29.98713028	45.17560567
30.01313028	47.23351637
30.03913028	49.52567797
30.06513028	43.5792717
30.09113028	52.46953517
30.11713028	42.49421697
30.14313028	54.74768796
30.16913028	46.01849289
30.19513028	46.99208844
30.22113028	46.0020107
30.24713028	40.06986409
30.27313028	57.6132112
30.29913028	39.59738184
30.32513028	48.58693564
30.35113028	47.10284997
30.37713028	52.62949984
30.40313028	58.57346594
30.42913028	59.91935528
30.45513028	69.09060503
30.48113028	63.70678449
30.50713028	47.8842667
30.53313028	45.1210573
30.55913028	60.64875092
30.58513028	52.68714676
30.61113028	62.04421574
30.63713028	60.63765316
30.66313028	50.87456438
30.68913028	44.08209681
30.71513028	42.1905141
30.74113028	62.79715093
30.76713028	56.15103084
30.79313028	54.560477
30.81913028	81.1849352
30.84513028	74.55648666
30.87113028	80.50474872
30.89713028	66.22692513
30.92313028	57.80922817
30.94913028	59.88235018
30.97513028	48.21017042
31.00113028	46.5035844
31.02713028	44.54664299
31.05313028	39.59618264
31.07913028	38.67118221
31.10513028	46.27122321
31.13113028	48.0471188
31.15713028	54.69002787
31.18313028	48.90159104
31.20913028	44.86409369
31.23513028	50.89110384
31.26113028	47.98606992
31.28713028	46.9578982
31.31313028	49.00035103
31.33913028	55.86058794
31.36513028	61.000437
31.39113028	61.55229322
31.41713028	50.61670262
31.44313028	52.17131511
31.46913028	51.55967806
31.49513028	40.97605446
31.52113028	44.01795148
31.54713028	48.98492991
31.57313028	45.65895685
31.59913028	46.19738487
31.62513028	53.85056347
31.65113028	51.0214421
31.67713028	41.89853953
31.70313028	44.49121956
31.72913028	47.0809735
31.75513028	43.12927572
31.78113028	48.19438195
31.80713028	46.21419781
31.83313028	45.38347672
31.85913028	46.00032954
31.88513028	42.00376378
31.91113028	41.36161392
31.93713028	48.19146409
31.96313028	42.66601545
31.98913028	48.38240244
32.01513028	42.17723787
32.04113028	37.82282367
32.06713028	41.41260915
32.09313028	42.5556635
32.11913028	45.98617858
32.14513028	40.64127806
32.17113028	46.22104545
32.19713028	42.95445687
32.22313028	48.29728513
32.24913028	45.10256872
32.27513028	40.49862511
32.30113028	38.478621
32.32713028	52.38976236
32.35313028	53.80790807
32.37913028	53.17509915
32.40513028	51.52832124
32.43113028	39.00027939
32.45713028	39.58017613
32.48313028	43.54054441
32.50913028	45.24832076
32.53513028	34.61344102
32.56113028	47.63221954
32.58713028	52.90498097
32.61313028	51.23101997
32.63913028	43.45371918
32.66513028	48.27816332
32.69113028	38.39044056
32.71713028	44.95449914
32.74313028	43.89259078
32.76913028	41.46816861
32.79513028	58.72709743
32.82113028	42.03727805
32.84713028	47.9777445
32.87313028	50.95932039
32.89913028	34.39644938
32.92513028	47.52914434
32.95113028	48.95677883
32.97713028	44.2677517
33.00313028	52.42975815
33.02913028	53.00037968
33.05513028	42.91585928
33.08113028	63.76492859
33.10713028	66.00047282
33.13313028	68.66156071
33.15913028	78.64875055
33.18513028	72.19578112
33.21113028	94.14717704
33.23713028	132.7428278
33.26313028	157.4249799
33.28913028	169.2765407
33.31513028	149.7430105
33.34113028	136.1162448
33.36713028	123.6296451
33.39313028	106.8190565
33.41913028	92.87414182
33.44513028	68.49936354
33.47113028	67.3063588
33.49713028	65.26013075
33.52313028	42.5938876
33.54913028	46.65213109
33.57513028	40.22545394
33.60113028	47.33485523
33.62713028	58.28684767
33.65313028	56.18036199
33.67913028	54.00038685
33.70513028	51.99413098
33.73113028	54.29454966
33.75713028	47.56441822
33.78313028	46.83434807
33.80913028	50.25853418
33.83513028	44.80860054
33.86113028	42.21881649
33.88713028	50.79180985
33.91313028	51.28495159
33.93913028	50.89022543
33.96513028	36.48616306
33.99113028	34.6314443
34.01713028	40.80180582
34.04313028	42.23854216
34.06913028	42.8811409
34.09513028	41.52017399
34.12113028	38.43054463
34.14713028	38.50060132
34.17313028	42.00030088
34.19913028	45.84206004
34.22513028	46.70822459
34.25113028	45.76264628
34.27713028	51.25272408
34.30313028	45.62975604
34.32913028	38.01476169
34.35513028	40.31738357
34.38113028	39.23271492
34.40713028	40.59939458
34.43313028	36.87241421
34.45913028	42.28052033
34.48513028	53.06428521
34.51113028	40.47265357
34.53713028	40.21439872
34.56313028	44.24644749
34.58913028	39.65105076
34.61513028	44.03602302
34.64113028	43.24637298
34.66713028	44.49231489
34.69313028	44.50054773
34.71913028	52.43683421
34.74513028	48.8255042
34.77113028	41.69059529
34.79713028	38.00027223
34.82313028	37.03182278
34.84913028	37.94759711
34.87513028	49.8889545
34.90113028	46.63743077
34.92713028	49.00035103
34.95313028	47.26751903
34.97913028	40.18290835
35.00513028	40.99433792
35.03113028	42.95204982
35.05713028	50.86214223
35.08313028	40.14280861
35.10913028	46.73453459
35.13513028	45.2462943
35.16113028	46.88726583
35.18713028	46.00032954
35.21313028	45.62736682
35.23913028	41.9169753
35.26513028	41.73439862
35.29113028	51.69881471
35.31713028	62.10760476
35.34313028	64.00045849
35.36913028	63.62920725
35.39513028	52.73819449
35.42113028	42.16733996
35.44713028	54.04443996
35.47313028	64.93529512
35.49913028	52.20628847
35.52513028	48.103363
35.55113028	46.06498718
35.57713028	54.58882189
35.60313028	51.22294668
35.62913028	59.41038601
35.65513028	63.69855641
35.68113028	71.31739089
35.70713028	95.52275364
35.73313028	106.0537793
35.75913028	127.3528057
35.78513028	113.376764
35.81113028	107.5406309
35.83713028	104.4353886
35.86313028	80.33484017
35.88913028	75.16524866
35.91513028	60.96906541
35.94113028	50.66122506
35.96713028	41.75039644
35.99313028	43.18282822
36.01913028	47.92891681
36.04513028	40.46649354
36.07113028	47.18369064
36.09713028	43.19789023
36.12313028	44.72986711
36.14913028	38.64033369
36.17513028	44.71327178
36.20113028	50.14885205
36.22713028	46.05658525
36.25313028	41.91129759
36.27913028	38.94102138
36.30513028	49.50092552
36.33113028	38.33554595
36.35713028	36.5670032
36.38313028	48.40821509
36.40913028	46.6318933
36.43513028	44.88110868
36.46113028	38.59610814
36.48713028	38.24996706
36.51313028	40.40310546
36.53913028	39.41301339
36.56513028	38.42292132
36.59113028	41.96583621
36.61713028	46.67247023
36.64313028	41.43073357
36.66913028	35.46270547
36.69513028	42.91481076
36.72113028	44.82313579
36.74713028	40.5080937
36.77313028	45.97921423
36.79913028	46.12059579
36.82513028	42.91254117
36.85113028	43.1277353
36.87713028	39.16736703
36.90313028	36.55194848
36.92913028	37.31546235
36.95513028	40.28573856
36.98113028	41.58172959
37.00713028	43.86088712
37.03313028	45.20915613
37.05913028	38.66733765
37.08513028	33.10569615
37.11113028	35.15976484
37.13713028	40.76989603
37.16313028	37.44339332
37.18913028	43.01761671
37.21513028	45.32951255
37.24113028	42.16902851
37.26713028	39.25936342
37.29313028	48.60480618
37.31913028	42.42124844
37.34513028	43.51682609
37.37113028	47.30336206
37.39713028	43.11770078
37.42313028	50.25128655
37.44913028	47.63982
37.47513028	54.62016577
37.50113028	49.56010991
37.52713028	48.00034387
37.55313028	48.00034387
37.57913028	46.47731301
37.60513028	40.90260536
37.63113028	45.33459233
37.65713028	46.83984839
37.68313028	45.69918311
37.70913028	44.84426393
37.73513028	49.60812912
37.76113028	47.84613222
37.78713028	54.11129969
37.81313028	53.99041659
37.83913028	45.63790091
37.86513028	51.91920497
37.89113028	50.57285061
37.91713028	45.98172019
37.94313028	60.38336977
37.96913028	48.37774341
37.99513028	34.47412477
38.02113028	48.91364309
38.04713028	44.94151292
38.07313028	40.02060131
38.09913028	50.91145647
38.12513028	36.27022371
38.15113028	42.80491834
38.17713028	46.84902506
38.20313028	42.23291484
38.22913028	41.05809708
38.25513028	41.00029372
38.28113028	41.92266733
38.30713028	37.43800829
38.33313028	37.00026506
38.35913028	60.20860161
38.38513028	45.34618664
38.41113028	50.8554913
38.43713028	38.1942438
38.46313028	47.08884126
38.48913028	49.84340389
38.51513028	44.16839386
38.54113028	43.00030805
38.56713028	36.49384747
38.59313028	39.8206056
38.61913028	39.41333895
38.64513028	41.35096626
38.67113028	40.45300649
38.69713028	33.12669766
38.72313028	35.51774937
38.74913028	37.00026506
38.77513028	34.79874041
38.80113028	41.96343461
38.82713028	42.14427692
38.85313028	47.33716014
38.87913028	45.14108997
38.90513028	37.52617941
38.93113028	35.00025074
38.95713028	39.65130197
38.98313028	37.41865531
39.00913028	35.64485644
39.03513028	41.07778275
39.06113028	48.37374379
39.08713028	43.62204035
39.11313028	43.23489665
39.13913028	35.88481566
39.16513028	33.68112882
39.19113028	30.67306463
39.21713028	39.00173999
39.24313028	45.10666102
39.26913028	43.63622936
39.29513028	43.92953358
39.32113028	41.94934944
39.34713028	42.03142214
39.37313028	44.01160627
39.39913028	43.0173863
39.42513028	37.11374232
39.45113028	40.13879386
39.47713028	42.40847904
39.50313028	37.82455246
39.52913028	36.87717673
39.55513028	36.05394057
39.58113028	37.86864477
39.60713028	38.33155684
39.63313028	42.18731171
39.65913028	44.17295831
39.68513028	49.00035103
39.71113028	45.60957507
39.73713028	37.06558424
39.76313028	38.77435202
39.78913028	50.65350302
39.81513028	44.94614955
39.84113028	39.90573296
39.86713028	49.36612409
39.89313028	44.0067184
39.91913028	39.4595537
39.94513028	45.1150381
39.97113028	35.21988981
39.99713028	42.6055432
40.02313028	49.31897508
40.04913028	55.257267
40.07513028	50.38462042
40.10113028	42.68394449
40.12713028	41.51286465
40.15313028	30.04046282
40.17913028	35.58533092
40.20513028	43.12962583
40.23113028	45.50406365
40.25713028	33.6634623
40.28313028	33.89554414
40.30913028	43.40665448
40.33513028	41.8007877
40.36113028	51.07160478
40.38713028	37.28825283
40.41313028	31.56521003
40.43913028	29.38395653
40.46513028	42.88954703
40.49113028	51.5263154
40.51713028	45.3784797
40.54313028	38.47974835
40.56913028	61.26148061
40.59513028	46.84294013
40.62113028	42.85313781
40.64713028	38.25401862
40.67313028	50.9907615
40.69913028	50.00068376
40.72513028	36.14362711
40.75113028	35.02040649
40.77713028	30.15056915
40.80313028	44.40053325
40.82913028	50.70095914
40.85513028	51.9330027
40.88113028	44.55932712
40.90713028	55.96311775
40.93313028	47.89740348
40.95913028	65.90842992
40.98513028	75.12424952
41.01113028	66.31443723
41.03713028	62.38854533
41.06313028	65.44334421
41.08913028	48.98427445
41.11513028	58.61375189
41.14113028	51.85965997
41.16713028	41.78971185
41.19313028	46.48948288
41.21913028	50.4040472
41.24513028	46.25244925
41.27113028	51.25155642
41.29713028	39.11357477
41.32313028	37.28497294
41.34913028	48.52349784
41.37513028	34.19445207
41.40113028	44.09723803
41.42713028	47.83505292
41.45313028	39.88180339
41.47913028	40.50995625
41.50513028	39.92423146
41.53113028	36.95395525
41.55713028	42.04999447
41.58313028	52.28537881
41.60913028	46.21495972
41.63513028	39.71539838
41.66113028	33.9400188
41.68713028	41.58471924
41.71313028	39.42251047
41.73913028	39.42532919
41.76513028	36.47871389
41.79113028	43.07641417
41.81713028	56.73078543
41.84313028	45.23288345
41.86913028	28.02133005
41.89513028	33.23026043
41.92113028	35.66793006
41.94713028	29.95357954
41.97313028	34.64767569
41.99913028	45.03519737
42.02513028	39.63526246
42.05113028	33.35315579
42.07713028	41.31649281
42.10313028	48.2471373
42.12913028	50.18471009
42.15513028	44.44833975
42.18113028	40.43437197
42.20713028	44.39365632
42.23313028	44.85779872
42.25913028	36.16989844
42.28513028	33.18350437
42.31113028	37.69182036
42.33713028	40.12732662
42.36313028	42.47046143
42.38913028	54.1289605
42.41513028	53.16612996
42.44113028	45.67426126
42.46713028	48.3506028
42.49313028	46.05545964
42.51913028	38.50952453
42.54513028	27.47583042
42.57113028	34.42278693
42.59713028	40.7979189
42.62313028	35.26563428
42.64913028	37.02213172
42.67513028	42.70137351
42.70113028	47.46579138
42.72713028	35.09736522
42.75313028	33.51088577
42.77913028	39.61795833
42.80513028	41.60834511
42.83113028	40.00028655
42.85713028	39.47184346
42.88313028	34.83924122
42.90913028	24.62544197
42.93513028	30.18999047
42.96113028	42.04591365
42.98713028	36.88524663
43.01313028	41.83518938
43.03913028	33.74641381
43.06513028	40.09696823
43.09113028	40.91352714
43.11713028	39.92343507
43.14313028	38.59866103
43.16913028	33.2283216
43.19513028	37.18868988
43.22113028	41.18624927
43.24713028	45.53663727
43.27313028	29.15645604
43.29913028	38.1342971
43.32513028	55.95569645
43.35113028	45.13670797
43.37713028	34.24569521
43.40313028	37.87135671
43.42913028	48.53676731
43.45513028	49.00035103
43.48113028	57.43422276
43.50713028	54.28852493
43.53313028	42.98369627
43.55913028	43.81658579
43.58513028	44.00031521
43.61113028	47.55356427
43.63713028	37.45957783
43.66313028	41.21115035
43.68913028	45.43456881
43.71513028	42.60572199
43.74113028	40.3228273
43.76713028	34.19853468
43.79313028	53.47290147
43.81913028	49.91050043
43.84513028	37.61235049
43.87113028	35.78941205
43.89713028	38.33799657
43.92313028	35.92295487
43.94913028	30.44375453
43.97513028	41.74172374
44.00113028	43.781572
44.02713028	42.99406172
44.05313028	61.71017827
44.07913028	54.09689303
44.10513028	45.90100325
44.13113028	43.62059215
44.15713028	37.56070793
44.18313028	39.69049518
44.20913028	33.41874314
44.23513028	36.80266453
44.26113028	38.43913517
44.28713028	37.00026506
44.31313028	34.51842727
44.33913028	39.71622429
44.36513028	37.39339337
44.39113028	39.49809221
44.41713028	44.00031521
44.44313028	41.14589534
44.46913028	40.12221715
44.49513028	39.34713236
44.52113028	38.00027223
44.54713028	47.55416222
44.57313028	50.26760555
44.59913028	46.02281866
44.62513028	38.97900791
44.65113028	35.42298367
44.67713028	42.40780086
44.70313028	44.05714684
44.72913028	43.00030805
44.75513028	35.77218682
44.78113028	35.83704307
44.80713028	43.5449176
44.83313028	43.64241461
44.85913028	49.1761638
44.88513028	41.1632481
44.91113028	34.92289217
44.93713028	45.58851669
44.96313028	52.25550604
44.98913028	48.46271328
45.01513028	44.00031521
45.04113028	45.71377289
45.06713028	45.33429016
45.09313028	40.5820009
45.11913028	42.24671767
45.14513028	34.90890126
45.17113028	36.12135266
45.19713028	37.67996774
45.22313028	45.36149304
45.24913028	40.7370682
45.27513028	41.26683866
45.30113028	39.8890205
45.32713028	25.86801379
45.35313028	32.67092466
45.37913028	37.35040122
45.40513028	45.79659459
45.43113028	45.58178194
45.45713028	47.63253435
45.48313028	46.00032954
45.50913028	43.86736012
45.53513028	32.84607693
45.56113028	33.73116182
45.58713028	42.92045143
45.61313028	35.75172004
45.63913028	34.34330508
45.66513028	37.6268975
45.69113028	43.47292627
45.71713028	47.23886691
45.74313028	39.00027939
45.76913028	39.12983611
45.79513028	41.60378966
45.82113028	51.01151272
45.84713028	30.17538031
45.87313028	35.5026104
45.89913028	54.68113335
45.92513028	34.04783372
45.95113028	42.95853339
45.97713028	48.91301069
46.00313028	38.26946222
46.02913028	42.82837349
46.05513028	39.17748742
46.08113028	43.72922971
46.10713028	40.25681534
46.13313028	57.58495362
46.15913028	45.26192993
46.18513028	45.81228405
46.21113028	40.62391358
46.23713028	48.86182888
46.26313028	45.6191625
46.28913028	44.13399833
46.31513028	41.43108836
46.34113028	35.07483674
46.36713028	38.18313737
46.39313028	43.96026138
46.41913028	42.55007666
46.44513028	32.31829917
46.47113028	31.59405168
46.49713028	45.37928511
46.52313028	40.45238092
46.54913028	41.06896462
46.57513028	34.42772085
46.60113028	40.22100123
46.62713028	46.68744711
46.65313028	39.27019124
46.67913028	34.5601237
46.70513028	44.61330257
46.73113028	46.20986234
46.75713028	35.37242329
46.78313028	37.77814191
46.80913028	44.33967816
46.83513028	41.39459698
46.86113028	34.4639525
46.88713028	35.19088727
46.91313028	41.39778063
46.93913028	43.38201379
46.96513028	49.08417126
46.99113028	42.82636884
47.01713028	37.76592629
47.04313028	44.78668976
47.06913028	43.88181755
47.09513028	42.23552995
47.12113028	46.74479398
47.14713028	43.07156378
47.17313028	36.9421411
47.19913028	40.14707007
47.22513028	44.50940532
47.25113028	47.49619746
47.27713028	49.02183835
47.30313028	43.68624041
47.32913028	40.40856859
47.35513028	40.16224233
47.38113028	42.49626767
47.40713028	43.60349937
47.43313028	39.71934965
47.45913028	41.16059236
47.48513028	38.77046906
47.51113028	34.60012063
47.53713028	33.34087594
47.56313028	43.08336718
47.58913028	53.00037968
47.61513028	55.88328923
47.64113028	54.34191362
47.66713028	46.76776994
47.69313028	54.34730913
47.71913028	49.39016667
47.74513028	45.68968658
47.77113028	45.00032237
47.79713028	47.32682452
47.82313028	53.56217503
47.84913028	57.43923722
47.87513028	57.2127039
47.90113028	40.26064373
47.92713028	45.55291293
47.95313028	40.07500492
47.97913028	39.87855744
48.00513028	49.57737417
48.03113028	45.78299778
48.05713028	41.40848698
48.08313028	56.72898873
48.10913028	42.68762741
48.13513028	45.67649646
48.16113028	43.84831377
48.18713028	42.71613535
48.21313028	42.05766376
48.23913028	47.65001326
48.26513028	38.33685963
48.29113028	40.38660947
48.31713028	36.10863809
48.34313028	46.83543566
48.36913028	44.49257441
48.39513028	39.56578047
48.42113028	62.42069374
48.44713028	51.05898943
48.47313028	29.73721455
48.49913028	22.43639668
48.52513028	41.03942829
48.55113028	43.98779616
48.57713028	40.0274852
48.60313028	46.88333342
48.62913028	42.13345013
48.65513028	32.36567868
48.68113028	43.44279475
48.70713028	42.11305115
48.73313028	47.6026025
48.75913028	38.76232545
48.78513028	41.64971816
48.81113028	38.38499533
48.83713028	33.53071575
48.86313028	33.88423261
48.88913028	40.11881131
48.91513028	37.54362967
48.94113028	37.00026506
48.96713028	31.93425013
48.99313028	41.84769153
49.01913028	33.28174199
49.04513028	29.371041
49.07113028	40.26566396
49.09713028	44.58982874
49.12313028	33.22764356
49.14913028	41.62416731
49.17513028	44.23530731
49.20113028	43.24521524
49.22713028	43.74549292
49.25313028	49.88247346
49.27913028	44.02147096
49.30513028	35.27198329
49.33113028	36.52713258
49.35713028	31.74109497
49.38313028	35.85569821
49.40913028	37.64901149
49.43513028	42.32601591
49.46113028	42.37710733
49.48713028	45.52151439
49.51313028	55.63202674
49.53913028	54.36590353
49.56513028	65.78780656
49.59113028	75.00053729
49.61713028	70.82634493
49.64313028	62.13650615
49.66913028	59.15338151
49.69513028	52.06847909
49.72113028	57.13338586
49.74713028	57.25266927
49.77313028	44.63213193
49.79913028	41.58100915
49.82513028	40.41534586
49.85113028	33.93929558
49.87713028	34.47336778
49.90313028	43.8712983
49.92913028	41.36536229
49.95513028	28.32751939
49.98113028	32.14729691
50.00713028	47.92216468
50.03313028	47.43749058
50.05913028	37.71744542
50.08513028	36.83565036
50.11113028	42.4858647
50.13713028	45.41955667
50.16313028	41.94004128
50.18913028	41.21996387
50.21513028	35.73649225
50.24113028	40.94052734
50.26713028	47.6520533
50.29313028	42.60145557
50.31913028	34.9856247
50.34513028	40.50426317
50.37113028	43.36609735
50.39713028	34.19451573
50.42313028	38.73219348
50.44913028	41.04913056
50.47513028	34.11848607
50.50113028	31.07148337
50.52713028	37.74724814
50.55313028	38.08765245
50.57913028	30.1669159
50.60513028	26.63116082
50.63113028	34.53492004
50.65713028	32.58974768
50.68313028	47.18984049
50.70913028	45.30651343
50.73513028	34.01827801
50.76113028	39.1600379
50.78713028	38.20216561
50.81313028	28.41998554
50.83913028	32.30035431
50.86513028	41.00029372
50.89113028	40.11403576
50.91713028	33.60097246
50.94313028	38.63944907
50.96913028	35.40171317
50.99513028	40.84481526
51.02113028	50.67020198
51.04713028	30.50568694
51.07313028	39.91902234
51.09913028	37.90812119
51.12513028	34.81303346
51.15113028	26.16348863
51.17713028	41.01001102
51.20313028	50.91078843
51.22913028	36.2833497
51.25513028	27.25928436
51.28113028	40.45845205
51.30713028	41.00029372
51.33313028	42.88324172
51.35913028	29.02692449
51.38513028	40.90321392
51.41113028	40.17684345
51.43713028	35.48613424
51.46313028	40.35077031
51.48913028	44.52764639
51.51513028	47.61609159
51.54113028	46.27632791
51.56713028	38.33149358
51.59313028	35.31590948
51.61913028	41.6583523
51.64513028	39.71091764
51.67113028	40.6251444
51.69713028	39.3952589
51.72313028	44.54849561
51.74913028	35.82539565
51.77513028	31.45469215
51.80113028	34.05165021
51.82713028	41.77672818
51.85313028	44.00031521
51.87913028	45.46653871
51.90513028	32.98278975
51.93113028	30.85332683
51.95713028	30.58913841
51.98313028	41.09311264
52.00913028	37.79963738
52.03513028	32.65329173
52.06113028	38.63583748
52.08713028	37.42478078
52.11313028	40.79382645
52.13913028	42.09886859
52.16513028	34.76128926
52.19113028	38.98203164
52.21713028	34.93926136
52.24313028	36.1300697
52.26913028	36.91061325
52.29513028	38.59484335
52.32113028	38.61384161
52.34713028	40.43621617
52.37313028	34.74246049
52.39913028	35.55482694
52.42513028	38.27756255
52.45113028	38.11891881
52.47713028	38.46078149
52.50313028	35.98996864
52.52913028	40.39487207
52.55513028	41.15014263
52.58113028	38.00027223
52.60713028	37.08987508
52.63313028	36.0002579
52.65913028	36.87099467
52.68513028	38.00027223
52.71113028	41.3245778
52.73713028	43.56659093
52.76313028	36.8346225
52.78913028	32.38602216
52.81513028	31.87260295
52.84113028	31.83002853
52.86713028	36.78048888
52.89313028	40.34641909
52.91913028	37.30190188
52.94513028	33.26323837
52.97113028	39.36751205
52.99713028	37.69380007
53.02313028	38.18053751
53.04913028	41.28679042
53.07513028	43.65979054
53.10113028	44.26701266
53.12713028	35.54075209
53.15313028	38.76610493
53.17913028	33.57872335
53.20513028	30.13523843
53.23113028	34.21733461
53.25713028	34.37872289
53.28313028	31.21118583
53.30913028	27.81285483
53.33513028	28.77450006
53.36113028	39.84802973
53.38713028	51.16357831
53.41313028	36.14794328
53.43913028	36.44918392
53.46513028	34.4066435
53.49113028	43.17473454
53.51713028	37.21631507
53.54313028	38.70072019
53.56913028	36.26440655
53.59513028	38.92214494
53.62113028	37.45451735
53.64713028	30.5249533
53.67313028	39.19383607
53.69913028	42.96183397
53.72513028	42.02885986
53.75113028	42.85115695
53.77713028	34.95660677
53.80313028	30.00621807
53.82913028	30.98910636
53.85513028	47.64281994
53.88113028	39.27879261
53.90713028	31.32711015
53.93313028	39.54330163
53.95913028	43.75755042
53.98513028	46.78851783
54.01113028	42.40290782
54.03713028	42.00030088
54.06313028	51.89651235
54.08913028	38.75915704
54.11513028	62.510989
54.14113028	52.08423216
54.16713028	74.93600664
54.19313028	79.00056595
54.21913028	61.36015104
54.24513028	58.0004155
54.27113028	58.82060507
54.29713028	74.39563767
54.32313028	59.59229306
54.34913028	50.25772831
54.37513028	45.09770508
54.40113028	53.24768436
54.42713028	41.54712016
54.45313028	40.00340069
54.47913028	38.03681847
54.50513028	44.30980223
54.53113028	31.85852563
54.55713028	38.08928624
54.58313028	43.70151648
54.60913028	51.59655245
54.63513028	48.1880642
54.66113028	38.9584614
54.68713028	40.63007744
54.71313028	45.60625884
54.73913028	37.37674766
54.76513028	44.63337941
54.79113028	44.53946356
54.81713028	35.105668
54.84313028	35.61170259
54.86913028	39.18426649
54.89513028	41.16445063
54.92113028	34.56213065
54.94713028	37.99623729
54.97313028	40.02929161
54.99913028	43.5941611
55.02513028	45.74030569
55.05113028	43.04548382
55.07713028	48.1017262
55.10313028	47.97828229
55.12913028	39.55961534
55.15513028	35.00025074
55.18113028	35.47312147
55.20713028	37.85208045
55.23313028	38.18812438
55.25913028	34.22775611
55.28513028	36.76554313
55.31113028	40.88383175
55.33713028	35.51999124
55.36313028	33.61408952
55.38913028	40.32930762
55.41513028	46.23306694
55.44113028	41.6368443
55.46713028	35.27264852
55.49313028	31.87690599
55.51913028	34.19174163
55.54513028	43.66191368
55.57113028	40.62100096
55.59713028	41.80071068
55.62313028	37.30457919
55.64913028	39.17786834
55.67513028	44.26890919
55.70113028	45.88400454
55.72713028	35.5292677
55.75313028	36.74567168
55.77913028	37.95768424
55.80513028	44.939368
55.83113028	43.95307799
55.85713028	29.78528191
55.88313028	32.07547648
55.90913028	45.56113777
55.93513028	46.0743653
55.96113028	23.15505064
55.98713028	37.00812701
[truncated: 922 more rows]
