# Supplementary material for: Construction and characterization of nano-oval BaTi0.7Fe0.3O3@NiFe2O4 nanocomposites as an effective platform for the determination of H2O2
Source: Sci Rep. 2023 Jun 3;13:9048. doi: 10.1038/s41598-023-36076-6 (PMC10239493; doi:10.1038/s41598-023-36076-6)
Supplement: Supplementary file 5 — Supplementary Information 5. [file 41598_2023_36076_MOESM5_ESM.txt]

TITLE
DATA TYPE
ORIGIN	JASCO
OWNER
DATE	02/01/01
TIME	02:41:36
SPECTROMETER/DATA SYSTEM	JASCO Corp., V-570, Rev. 1.00
RESOLUTION
DELTAX	-2
XUNITS	NANOMETERS
YUNITS	REFLECTANCE
FIRSTX	2500.0000
LASTX	190.0000
NPOINTS	1156
FIRSTY	0.27655
MAXY	0.33482
MINY	0.10850
XYDATA
2500.0000	27.655
2498.0000	27.326
2496.0000	27.64
2494.0000	28.323
2492.0000	27.492
2490.0000	27.227
2488.0000	28.274
2486.0000	28.018
2484.0000	27.743
2482.0000	27.931
2480.0000	26.993
2478.0000	27.694
2476.0000	27.653
2474.0000	27.257
2472.0000	28.455
2470.0000	27.518
2468.0000	28.126
2466.0000	28.696
2464.0000	28.725
2462.0000	29.226
2460.0000	29.369
2458.0000	29.343
2456.0000	29.156
2454.0000	28.747
2452.0000	28.291
2450.0000	28.7
2448.0000	28.976
2446.0000	29.155
2444.0000	29.654
2442.0000	29.649
2440.0000	29.563
2438.0000	30.063
2436.0000	30.216
2434.0000	29.922
2432.0000	29.93
2430.0000	30.235
2428.0000	30.106
2426.0000	30.535
2424.0000	30.351
2422.0000	30.311
2420.0000	30.972
2418.0000	31.159
2416.0000	31.381
2414.0000	31.599
2412.0000	31.63
2410.0000	31.248
2408.0000	31.61
2406.0000	31.375
2404.0000	31.394
2402.0000	32.061
2400.0000	32.254
2398.0000	32.596
2396.0000	32.319
2394.0000	32.269
2392.0000	31.595
2390.0000	31.347
2388.0000	31.297
2386.0000	31.067
2384.0000	31.211
2382.0000	31.42
2380.0000	31.389
2378.0000	31.317
2376.0000	32.084
2374.0000	31.628
2372.0000	31.958
2370.0000	31.636
2368.0000	32.043
2366.0000	32.421
2364.0000	32.486
2362.0000	32.943
2360.0000	32.629
2358.0000	32.801
2356.0000	33.105
2354.0000	33.098
2352.0000	33.31
2350.0000	33.482
2348.0000	33.064
2346.0000	33.132
2344.0000	32.705
2342.0000	32.656
2340.0000	32.802
2338.0000	32.77
2336.0000	32.535
2334.0000	32.487
2332.0000	31.847
2330.0000	31.92
2328.0000	32.281
2326.0000	32.279
2324.0000	32.551
2322.0000	32.748
2320.0000	32.455
2318.0000	32.563
2316.0000	32.214
2314.0000	31.905
2312.0000	31.608
2310.0000	31.442
2308.0000	31.656
2306.0000	31.819
2304.0000	31.86
2302.0000	31.504
2300.0000	31.956
2298.0000	31.584
2296.0000	31.549
2294.0000	31.772
2292.0000	31.038
2290.0000	30.848
2288.0000	30.617
2286.0000	30.338
2284.0000	30.62
2282.0000	30.615
2280.0000	30.542
2278.0000	30.535
2276.0000	29.998
2274.0000	30.155
2272.0000	30.005
2270.0000	29.599
2268.0000	29.741
2266.0000	29.689
2264.0000	29.8
2262.0000	29.994
2260.0000	29.95
2258.0000	29.96
2256.0000	30.057
2254.0000	30.133
2252.0000	30.175
2250.0000	29.802
2248.0000	29.634
2246.0000	29.511
2244.0000	29.928
2242.0000	30.216
2240.0000	30.39
2238.0000	30.705
2236.0000	30.008
2234.0000	29.901
2232.0000	29.465
2230.0000	29.134
2228.0000	29.23
2226.0000	29.105
2224.0000	28.954
2222.0000	28.881
2220.0000	29.11
2218.0000	28.872
2216.0000	28.97
2214.0000	29.176
2212.0000	28.877
2210.0000	28.851
2208.0000	29.171
2206.0000	28.953
2204.0000	29.015
2202.0000	29.205
2200.0000	29.357
2198.0000	29.845
2196.0000	29.867
2194.0000	29.724
2192.0000	29.682
2190.0000	29.72
2188.0000	29.762
2186.0000	30.16
2184.0000	30.322
2182.0000	30.332
2180.0000	30.671
2178.0000	31.116
2176.0000	31.494
2174.0000	31.502
2172.0000	31.838
2170.0000	31.417
2168.0000	31.229
2166.0000	31.391
2164.0000	31.217
2162.0000	31.297
2160.0000	31.277
2158.0000	31.282
2156.0000	31.332
2154.0000	31.208
2152.0000	31.267
2150.0000	31.043
2148.0000	30.999
2146.0000	31.382
2144.0000	31.347
2142.0000	31.443
2140.0000	31.536
2138.0000	31.561
2136.0000	31.727
2134.0000	31.883
2132.0000	31.443
2130.0000	31.532
2128.0000	31.39
2126.0000	30.962
2124.0000	31.447
2122.0000	31.335
2120.0000	31.359
2118.0000	31.462
2116.0000	31.215
2114.0000	31.164
2112.0000	30.983
2110.0000	31.011
2108.0000	31.029
2106.0000	30.875
2104.0000	30.805
2102.0000	30.722
2100.0000	30.623
2098.0000	30.725
2096.0000	30.653
2094.0000	30.42
2092.0000	30.179
2090.0000	30.039
2088.0000	29.98
2086.0000	30.046
2084.0000	30.004
2082.0000	29.794
2080.0000	29.951
2078.0000	30.154
2076.0000	30.562
2074.0000	30.369
2072.0000	29.938
2070.0000	29.649
2068.0000	29.498
2066.0000	29.409
2064.0000	29.556
2062.0000	29.578
2060.0000	29.248
2058.0000	29.386
2056.0000	29.394
2054.0000	29.44
2052.0000	29.422
2050.0000	29.198
2048.0000	28.752
2046.0000	28.593
2044.0000	28.285
2042.0000	28.156
2040.0000	28.292
2038.0000	28.344
2036.0000	28.463
2034.0000	28.441
2032.0000	28.49
2030.0000	28.119
2028.0000	27.852
2026.0000	27.659
2024.0000	27.598
2022.0000	27.797
2020.0000	27.707
2018.0000	27.668
2016.0000	27.377
2014.0000	26.826
2012.0000	26.824
2010.0000	26.974
2008.0000	26.961
2006.0000	26.872
2004.0000	26.855
2002.0000	26.457
2000.0000	26.177
1998.0000	26.314
1996.0000	26.022
1994.0000	26.113
1992.0000	26.034
1990.0000	26.097
1988.0000	25.975
1986.0000	25.979
1984.0000	25.878
1982.0000	25.435
1980.0000	25.478
1978.0000	25.249
1976.0000	25.357
1974.0000	25.442
1972.0000	25.292
1970.0000	25.211
1968.0000	25.065
1966.0000	24.882
1964.0000	25.084
1962.0000	24.968
1960.0000	24.905
1958.0000	24.826
1956.0000	24.643
1954.0000	24.689
1952.0000	24.661
1950.0000	24.801
1948.0000	24.768
1946.0000	24.764
1944.0000	24.745
1942.0000	24.646
1940.0000	24.329
1938.0000	24.212
1936.0000	24.115
1934.0000	24.222
1932.0000	24.44
1930.0000	24.207
1928.0000	24.201
1926.0000	24.152
1924.0000	24.295
1922.0000	24.735
1920.0000	24.916
1918.0000	24.845
1916.0000	24.944
1914.0000	25.105
1912.0000	25.325
1910.0000	25.567
1908.0000	25.65
1906.0000	25.877
1904.0000	26.056
1902.0000	26.224
1900.0000	26.41
1898.0000	26.503
1896.0000	26.563
1894.0000	26.767
1892.0000	26.837
1890.0000	26.868
1888.0000	26.829
1886.0000	26.942
1884.0000	26.932
1882.0000	27.01
1880.0000	27.171
1878.0000	27.186
1876.0000	27.172
1874.0000	27.232
1872.0000	27.213
1870.0000	27.299
1868.0000	27.229
1866.0000	27.179
1864.0000	27.131
1862.0000	27.056
1860.0000	27.004
1858.0000	26.873
1856.0000	26.957
1854.0000	26.83
1852.0000	27.003
1850.0000	27.026
1848.0000	26.962
1846.0000	26.992
1844.0000	26.809
1842.0000	26.88
1840.0000	26.793
1838.0000	26.787
1836.0000	26.771
1834.0000	26.738
1832.0000	26.664
1830.0000	26.645
1828.0000	26.565
1826.0000	26.427
1824.0000	26.396
1822.0000	26.399
1820.0000	26.418
1818.0000	26.446
1816.0000	26.431
1814.0000	26.356
1812.0000	26.352
1810.0000	26.258
1808.0000	26.254
1806.0000	26.101
1804.0000	25.968
1802.0000	25.983
1800.0000	25.871
1798.0000	25.945
1796.0000	25.912
1794.0000	25.883
1792.0000	25.828
1790.0000	25.718
1788.0000	25.771
1786.0000	25.728
1784.0000	25.737
1782.0000	25.685
1780.0000	25.684
1778.0000	25.592
1776.0000	25.558
1774.0000	25.624
1772.0000	25.475
1770.0000	25.43
1768.0000	25.37
1766.0000	25.317
1764.0000	25.362
1762.0000	25.389
1760.0000	25.348
1758.0000	25.275
1756.0000	25.177
1754.0000	25.18
1752.0000	25.215
1750.0000	25.191
1748.0000	25.131
1746.0000	25.076
1744.0000	25.059
1742.0000	25.165
1740.0000	25.19
1738.0000	25.122
1736.0000	25.049
1734.0000	24.856
1732.0000	24.888
1730.0000	24.985
1728.0000	24.983
1726.0000	24.952
1724.0000	24.945
1722.0000	24.779
1720.0000	24.715
1718.0000	24.787
1716.0000	24.697
1714.0000	24.774
1712.0000	24.754
1710.0000	24.693
1708.0000	24.682
1706.0000	24.579
1704.0000	24.504
1702.0000	24.559
1700.0000	24.467
1698.0000	24.448
1696.0000	24.426
1694.0000	24.289
1692.0000	24.323
1690.0000	24.221
1688.0000	24.284
1686.0000	24.264
1684.0000	24.178
1682.0000	24.175
1680.0000	24.122
1678.0000	24.074
1676.0000	24.083
1674.0000	24.074
1672.0000	24.021
1670.0000	23.965
1668.0000	23.848
1666.0000	23.766
1664.0000	23.689
1662.0000	23.645
1660.0000	23.639
1658.0000	23.699
1656.0000	23.629
1654.0000	23.632
1652.0000	23.664
1650.0000	23.54
1648.0000	23.55
1646.0000	23.431
1644.0000	23.388
1642.0000	23.385
1640.0000	23.415
1638.0000	23.449
1636.0000	23.445
1634.0000	23.383
1632.0000	23.268
1630.0000	23.244
1628.0000	23.139
1626.0000	23.148
1624.0000	23.104
1622.0000	23.017
1620.0000	22.991
1618.0000	22.882
1616.0000	22.838
1614.0000	22.838
1612.0000	22.75
1610.0000	22.792
1608.0000	22.767
1606.0000	22.686
1604.0000	22.641
1602.0000	22.554
1600.0000	22.494
1598.0000	22.499
1596.0000	22.491
1594.0000	22.484
1592.0000	22.492
1590.0000	22.395
1588.0000	22.42
1586.0000	22.364
1584.0000	22.337
1582.0000	22.34
1580.0000	22.237
1578.0000	22.19
1576.0000	22.141
1574.0000	22.088
1572.0000	22.122
1570.0000	22.163
1568.0000	22.064
1566.0000	22.097
1564.0000	22.016
1562.0000	21.954
1560.0000	21.961
1558.0000	21.853
1556.0000	21.791
1554.0000	21.731
1552.0000	21.715
1550.0000	21.682
1548.0000	21.715
1546.0000	21.644
1544.0000	21.614
1542.0000	21.559
1540.0000	21.44
1538.0000	21.397
1536.0000	21.331
1534.0000	21.353
1532.0000	21.353
1530.0000	21.364
1528.0000	21.349
1526.0000	21.344
1524.0000	21.282
1522.0000	21.248
1520.0000	21.178
1518.0000	21.072
1516.0000	21.041
1514.0000	20.954
1512.0000	20.914
1510.0000	20.903
1508.0000	20.851
1506.0000	20.797
1504.0000	20.78
1502.0000	20.706
1500.0000	20.665
1498.0000	20.65
1496.0000	20.601
1494.0000	20.555
1492.0000	20.491
1490.0000	20.449
1488.0000	20.417
1486.0000	20.389
1484.0000	20.341
1482.0000	20.321
1480.0000	20.275
1478.0000	20.285
1476.0000	20.243
1474.0000	20.201
1472.0000	20.133
1470.0000	20.055
1468.0000	20.053
1466.0000	20.017
1464.0000	20.02
1462.0000	19.937
1460.0000	19.878
1458.0000	19.865
1456.0000	19.84
1454.0000	19.855
1452.0000	19.839
1450.0000	19.759
1448.0000	19.709
1446.0000	19.678
1444.0000	19.658
1442.0000	19.686
1440.0000	19.655
1438.0000	19.624
1436.0000	19.588
1434.0000	19.563
1432.0000	19.485
1430.0000	19.474
1428.0000	19.443
1426.0000	19.363
1424.0000	19.359
1422.0000	19.346
1420.0000	19.359
1418.0000	19.345
1416.0000	19.344
1414.0000	19.261
1412.0000	19.22
1410.0000	19.146
1408.0000	19.14
1406.0000	19.141
1404.0000	19.117
1402.0000	19.128
1400.0000	19.07
1398.0000	19.025
1396.0000	18.921
1394.0000	18.885
1392.0000	18.817
1390.0000	18.78
1388.0000	18.752
1386.0000	18.741
1384.0000	18.708
1382.0000	18.653
1380.0000	18.657
1378.0000	18.611
1376.0000	18.602
1374.0000	18.627
1372.0000	18.586
1370.0000	18.586
1368.0000	18.603
1366.0000	18.573
1364.0000	18.587
1362.0000	18.573
1360.0000	18.592
1358.0000	18.591
1356.0000	18.594
1354.0000	18.577
1352.0000	18.534
1350.0000	18.5
1348.0000	18.454
1346.0000	18.415
1344.0000	18.365
1342.0000	18.339
1340.0000	18.308
1338.0000	18.325
1336.0000	18.286
1334.0000	18.27
1332.0000	18.24
1330.0000	18.198
1328.0000	18.175
1326.0000	18.143
1324.0000	18.151
1322.0000	18.078
1320.0000	18.055
1318.0000	18.014
1316.0000	17.973
1314.0000	17.97
1312.0000	17.953
1310.0000	17.946
1308.0000	17.914
1306.0000	17.88
1304.0000	17.855
1302.0000	17.851
1300.0000	17.833
1298.0000	17.785
1296.0000	17.722
1294.0000	17.67
1292.0000	17.623
1290.0000	17.636
1288.0000	17.632
1286.0000	17.571
1284.0000	17.55
1282.0000	17.466
1280.0000	17.431
1278.0000	17.408
1276.0000	17.377
1274.0000	17.367
1272.0000	17.322
1270.0000	17.306
1268.0000	17.251
1266.0000	17.251
1264.0000	17.234
1262.0000	17.207
1260.0000	17.202
1258.0000	17.153
1256.0000	17.082
1254.0000	17.063
1252.0000	17.029
1250.0000	16.985
1248.0000	16.987
1246.0000	16.917
1244.0000	16.888
1242.0000	16.835
1240.0000	16.804
1238.0000	16.796
1236.0000	16.758
1234.0000	16.748
1232.0000	16.737
1230.0000	16.683
1228.0000	16.635
1226.0000	16.606
1224.0000	16.577
1222.0000	16.567
1220.0000	16.556
1218.0000	16.549
1216.0000	16.488
1214.0000	16.483
1212.0000	16.447
1210.0000	16.402
1208.0000	16.371
1206.0000	16.319
1204.0000	16.263
1202.0000	16.262
1200.0000	16.242
1198.0000	16.248
1196.0000	16.208
1194.0000	16.184
1192.0000	16.173
1190.0000	16.158
1188.0000	16.118
1186.0000	16.078
1184.0000	16.057
1182.0000	16.003
1180.0000	15.991
1178.0000	15.972
1176.0000	15.922
1174.0000	15.907
1172.0000	15.882
1170.0000	15.836
1168.0000	15.816
1166.0000	15.785
1164.0000	15.768
1162.0000	15.739
1160.0000	15.684
1158.0000	15.664
1156.0000	15.617
1154.0000	15.604
1152.0000	15.589
1150.0000	15.554
1148.0000	15.532
1146.0000	15.514
1144.0000	15.49
1142.0000	15.439
1140.0000	15.413
1138.0000	15.375
1136.0000	15.352
1134.0000	15.344
1132.0000	15.304
1130.0000	15.276
1128.0000	15.246
1126.0000	15.248
1124.0000	15.254
1122.0000	15.236
1120.0000	15.204
1118.0000	15.156
1116.0000	15.105
1114.0000	15.079
1112.0000	15.052
1110.0000	15.037
1108.0000	15.015
1106.0000	14.97
1104.0000	14.955
1102.0000	14.941
1100.0000	14.924
1098.0000	14.915
1096.0000	14.893
1094.0000	14.851
1092.0000	14.822
1090.0000	14.801
1088.0000	14.766
1086.0000	14.733
1084.0000	14.687
1082.0000	14.652
1080.0000	14.653
1078.0000	14.653
1076.0000	14.636
1074.0000	14.624
1072.0000	14.559
1070.0000	14.542
1068.0000	14.536
1066.0000	14.499
1064.0000	14.481
1062.0000	14.429
1060.0000	14.375
1058.0000	14.355
1056.0000	14.364
1054.0000	14.333
1052.0000	14.325
1050.0000	14.298
1048.0000	14.274
1046.0000	14.249
1044.0000	14.239
1042.0000	14.206
1040.0000	14.164
1038.0000	14.146
1036.0000	14.113
1034.0000	14.104
1032.0000	14.091
1030.0000	14.072
1028.0000	14.065
1026.0000	14.043
1024.0000	14.015
1022.0000	14.005
1020.0000	13.965
1018.0000	13.916
1016.0000	13.905
1014.0000	13.878
1012.0000	13.855
1010.0000	13.837
1008.0000	13.81
1006.0000	13.771
1004.0000	13.768
1002.0000	13.768
1000.0000	13.72
998.0000	13.693
996.0000	13.65
994.0000	13.647
992.0000	13.643
990.0000	13.642
988.0000	13.611
986.0000	13.59
984.0000	13.566
982.0000	13.551
980.0000	13.551
978.0000	13.538
976.0000	13.528
974.0000	13.479
972.0000	13.46
970.0000	13.421
968.0000	13.397
966.0000	13.384
964.0000	13.349
962.0000	13.31
960.0000	13.309
958.0000	13.289
956.0000	13.306
954.0000	13.291
952.0000	13.238
950.0000	13.258
948.0000	13.202
946.0000	13.218
944.0000	13.207
942.0000	13.192
940.0000	13.184
938.0000	13.151
936.0000	13.139
934.0000	13.08
932.0000	13.074
930.0000	13.027
928.0000	13.016
926.0000	12.993
924.0000	12.988
922.0000	12.966
920.0000	12.942
918.0000	12.957
916.0000	12.922
914.0000	12.917
912.0000	12.897
910.0000	12.872
908.0000	12.862
906.0000	12.856
904.0000	12.815
902.0000	12.8
900.0000	12.766
898.0000	12.738
896.0000	12.727
894.0000	12.709
892.0000	12.727
890.0000	12.726
888.0000	12.759
886.0000	12.726
884.0000	12.711
882.0000	12.664
880.0000	12.621
878.0000	12.636
876.0000	12.648
874.0000	12.669
872.0000	12.737
870.0000	12.693
868.0000	12.678
866.0000	12.663
864.0000	12.574
862.0000	12.602
860.0000	12.586
858.0000	12.604
856.0000	12.686
854.0000	12.65
852.0000	12.578
850.0000	12.54
848.0000	12.538
846.0000	12.203
844.0000	12.263
842.0000	12.26
840.0000	12.301
838.0000	12.33
836.0000	12.313
834.0000	12.287
832.0000	12.267
830.0000	12.243
828.0000	12.24
826.0000	12.221
824.0000	12.206
822.0000	12.17
820.0000	12.121
818.0000	12.131
816.0000	12.133
814.0000	12.124
812.0000	12.135
810.0000	12.128
808.0000	12.097
806.0000	12.11
804.0000	12.104
802.0000	12.082
800.0000	12.065
798.0000	12.048
796.0000	12.021
794.0000	12.026
792.0000	12.001
790.0000	11.981
788.0000	11.996
786.0000	11.981
784.0000	11.993
782.0000	11.999
780.0000	11.983
778.0000	11.957
776.0000	11.934
774.0000	11.921
772.0000	11.9
770.0000	11.897
768.0000	11.904
766.0000	11.888
764.0000	11.886
762.0000	11.882
760.0000	11.857
758.0000	11.855
756.0000	11.848
754.0000	11.839
752.0000	11.834
750.0000	11.8
748.0000	11.775
746.0000	11.739
744.0000	11.714
742.0000	11.717
740.0000	11.713
738.0000	11.714
736.0000	11.697
734.0000	11.706
732.0000	11.699
730.0000	11.687
728.0000	11.681
726.0000	11.673
724.0000	11.641
722.0000	11.627
720.0000	11.615
718.0000	11.603
716.0000	11.621
714.0000	11.604
712.0000	11.6
710.0000	11.579
708.0000	11.545
706.0000	11.548
704.0000	11.538
702.0000	11.537
700.0000	11.53
698.0000	11.529
696.0000	11.494
694.0000	11.488
692.0000	11.482
690.0000	11.463
688.0000	11.467
686.0000	11.438
684.0000	11.429
682.0000	11.42
680.0000	11.406
678.0000	11.409
676.0000	11.404
674.0000	11.398
672.0000	11.41
670.0000	11.388
668.0000	11.394
666.0000	11.4
664.0000	11.387
662.0000	11.397
660.0000	11.376
658.0000	11.37
656.0000	11.36
654.0000	11.345
652.0000	11.346
650.0000	11.342
648.0000	11.333
646.0000	11.343
644.0000	11.331
642.0000	11.318
640.0000	11.324
638.0000	11.306
636.0000	11.3
634.0000	11.292
632.0000	11.279
630.0000	11.279
628.0000	11.278
626.0000	11.274
624.0000	11.269
622.0000	11.274
620.0000	11.26
618.0000	11.256
616.0000	11.245
614.0000	11.225
612.0000	11.224
610.0000	11.208
608.0000	11.204
606.0000	11.206
604.0000	11.194
602.0000	11.195
600.0000	11.2
598.0000	11.185
596.0000	11.183
594.0000	11.168
592.0000	11.146
590.0000	11.136
588.0000	11.124
586.0000	11.118
584.0000	11.12
582.0000	11.119
580.0000	11.105
578.0000	11.09
576.0000	11.076
574.0000	11.059
572.0000	11.043
570.0000	11.021
568.0000	11.011
566.0000	10.991
564.0000	10.98
562.0000	10.981
560.0000	10.951
558.0000	10.939
556.0000	10.918
554.0000	10.897
552.0000	10.895
550.0000	10.884
548.0000	10.887
546.0000	10.885
544.0000	10.878
542.0000	10.877
540.0000	10.87
538.0000	10.86
536.0000	10.854
534.0000	10.855
532.0000	10.85
530.0000	10.853
528.0000	10.857
526.0000	10.864
524.0000	10.868
522.0000	10.865
520.0000	10.864
518.0000	10.874
516.0000	10.893
514.0000	10.913
512.0000	10.914
510.0000	10.917
508.0000	10.915
506.0000	10.916
504.0000	10.939
502.0000	10.95
500.0000	10.961
498.0000	10.974
496.0000	10.964
494.0000	10.963
492.0000	10.972
490.0000	10.972
488.0000	11.003
486.0000	11.014
484.0000	11.019
482.0000	11.031
480.0000	11.027
478.0000	11.053
476.0000	11.077
474.0000	11.11
472.0000	11.116
470.0000	11.114
468.0000	11.114
466.0000	11.116
464.0000	11.159
462.0000	11.184
460.0000	11.2
458.0000	11.205
456.0000	11.203
454.0000	11.207
452.0000	11.216
450.0000	11.22
448.0000	11.224
446.0000	11.229
444.0000	11.248
442.0000	11.271
440.0000	11.291
438.0000	11.314
436.0000	11.34
434.0000	11.351
432.0000	11.368
430.0000	11.385
428.0000	11.377
426.0000	11.382
424.0000	11.392
422.0000	11.399
420.0000	11.523
418.0000	11.523
416.0000	11.495
414.0000	11.498
412.0000	11.532
410.0000	11.581
408.0000	11.618
406.0000	11.653
404.0000	11.674
402.0000	11.657
400.0000	11.66
398.0000	11.644
396.0000	11.685
394.0000	11.737
392.0000	11.768
390.0000	11.837
388.0000	11.854
386.0000	11.855
384.0000	11.886
382.0000	11.939
380.0000	11.977
378.0000	12.085
376.0000	12.149
374.0000	12.203
372.0000	12.201
370.0000	12.336
368.0000	12.39
366.0000	12.434
364.0000	12.563
362.0000	12.543
360.0000	12.59
358.0000	12.669
356.0000	12.642
354.0000	12.755
352.0000	12.797
350.0000	12.763
348.0000	12.75
346.0000	12.842
344.0000	12.858
342.0000	13.015
340.0000	13.196
338.0000	13.236
336.0000	13.324
334.0000	13.379
332.0000	13.448
330.0000	13.543
328.0000	13.681
326.0000	13.842
324.0000	13.96
322.0000	14.108
320.0000	14.209
318.0000	14.399
316.0000	14.594
314.0000	14.782
312.0000	14.918
310.0000	14.954
308.0000	15.046
306.0000	15.186
304.0000	15.419
302.0000	15.619
300.0000	15.769
298.0000	15.926
296.0000	16.001
294.0000	16.077
292.0000	16.25
290.0000	16.296
288.0000	16.438
286.0000	16.588
284.0000	16.616
282.0000	16.627
280.0000	16.738
278.0000	16.717
276.0000	16.835
274.0000	17.045
272.0000	17.041
270.0000	17.065
268.0000	17.009
266.0000	16.978
264.0000	16.929
262.0000	16.887
260.0000	16.944
258.0000	16.87
256.0000	16.766
254.0000	16.848
252.0000	16.792
250.0000	16.76
248.0000	16.867
246.0000	16.976
244.0000	17.248
242.0000	17.765
240.0000	18.201
238.0000	18.527
236.0000	18.828
234.0000	19.066
232.0000	19.188
230.0000	19.542
228.0000	20.185
226.0000	20.225
224.0000	20.439
222.0000	20.491
220.0000	19.918
218.0000	20.506
216.0000	20.67
214.0000	21.559
212.0000	22.224
210.0000	22.65
208.0000	23.687
206.0000	25.084
204.0000	27.214
202.0000	29.046
200.0000	28.253
198.0000	31.602
196.0000	28.048
194.0000	28.647
192.0000	28.912
190.0000	11.478
