# Supplementary material for: Construction and characterization of nano-oval BaTi0.7Fe0.3O3@NiFe2O4 nanocomposites as an effective platform for the determination of H2O2
Source: Sci Rep. 2023 Jun 3;13:9048. doi: 10.1038/s41598-023-36076-6 (PMC10239493; doi:10.1038/s41598-023-36076-6)
Supplement: Supplementary file 6 — Supplementary Information 6. [file 41598_2023_36076_MOESM6_ESM.txt]

4.01313028	75.99973371
4.03913028	72.03888345
4.06513028	85.72268799
4.09113028	84.06013597
4.11713028	74.3960084
4.14313028	74.95092184
4.16913028	78.7610093
4.19513028	79.00056595
4.22113028	77.1593094
4.24713028	76.08845844
4.27313028	77.80210431
4.29913028	77.99914246
4.32513028	68.31031141
4.35113028	76.58166131
4.37713028	78.8602257
4.40313028	92.61925615
4.42913028	68.92067412
4.45513028	72.31365639
4.48113028	77.28614891
4.50713028	73.1303138
4.53313028	85.62697373
4.55913028	66.04195173
4.58513028	47.4931018
4.61113028	68.69768825
4.63713028	69.90428721
4.66313028	66.49659802
4.68913028	70.45134224
4.71513028	78.58938172
4.74113028	78.1118558
4.76713028	74.15016199
4.79313028	77.21451959
4.81913028	54.76594725
4.84513028	61.06162688
4.87113028	63.61993967
4.89713028	63.64987367
4.92313028	61.73686074
4.94913028	58.71481806
4.97513028	75.71979615
5.00113028	71.67259264
5.02713028	66.06442882
5.05313028	73.42846989
5.07913028	74.03458112
5.10513028	60.33399148
5.13113028	58.3071758
5.15713028	58.49200737
5.18313028	59.42837326
5.20913028	65.71836288
5.23513028	65.33100711
5.26113028	59.85804754
5.28713028	69.33059041
5.31313028	72.43452479
5.33913028	65.48237005
5.36513028	62.64292797
5.39113028	58.94865985
5.41713028	63.71285174
5.44313028	61.64065355
5.46913028	63.33192026
5.49513028	71.95819708
5.52113028	65.02891444
5.54713028	61.82848363
5.57313028	61.38180317
5.59913028	61.36890434
5.62513028	64.61447169
5.65113028	67.37454587
5.67713028	70.07947467
5.70313028	66.77571691
5.72913028	70.00050147
5.75513028	65.97680757
5.78113028	63.20500445
5.80713028	74.31454
5.83313028	71.02983728
5.85913028	63.478061
5.88513028	63.2865919
5.91113028	57.58416212
5.93713028	66.9992634
5.96313028	66.48882663
5.98913028	69.42687407
6.01513028	77.33560766
6.04113028	58.77435944
6.06713028	59.08001224
6.09313028	60.73208759
6.11913028	50.4299742
6.14513028	45.30408203
6.17113028	53.647137
6.19713028	67.3327636
6.22313028	74.15578954
6.24913028	73.38696927
6.27513028	62.08472989
6.30113028	50.88823577
6.32713028	57.46810658
6.35313028	61.32030329
6.37913028	64.00045849
6.40513028	63.56358158
6.43113028	59.23210627
6.45713028	62.1350697
6.48313028	63.88453734
6.50913028	62.09537301
6.53513028	63.96176521
6.56113028	62.94521917
6.58713028	60.96503503
6.61313028	58.9605127
6.63913028	54.01012399
6.66513028	55.9762476
6.69113028	59.91137283
6.71713028	63.87275795
6.74313028	69.7494601
6.76913028	61.46512727
6.79513028	73.19857864
6.82113028	54.50309439
6.84713028	61.26661186
6.87313028	64.7261096
6.89913028	64.99928539
6.92513028	65.00046565
6.95113028	64.12051184
6.97713028	55.31187396
7.00313028	62.58982043
7.02913028	51.2641448
7.05513028	70.81682131
7.08113028	63.39091083
7.10713028	64.27742365
7.13313028	65.00046565
7.15913028	52.20891232
7.18513028	49.78983425
7.21113028	67.14954963
7.23713028	65.07380192
7.26313028	66.03933045
7.28913028	69.99840951
7.31513028	66.56128003
7.34113028	67.91903811
7.36713028	66.84042505
7.39313028	78.07230868
7.41913028	68.9955927
7.44513028	61.61993203
7.47113028	58.95835019
7.49713028	51.29630253
7.52313028	57.24729071
7.54913028	69.15551083
7.57513028	68.51598797
7.60113028	68.52213281
7.62713028	66.27570442
7.65313028	59.72426759
7.67913028	66.61459193
7.70513028	75.36466723
7.73113028	63.63476924
7.75713028	54.57059404
7.78313028	61.73566552
7.80913028	61.48586966
7.83513028	68.91174248
7.86113028	74.21698329
7.88713028	69.47765448
7.91313028	69.51215514
7.93913028	67.49059249
7.96513028	68.44315308
7.99113028	65.73584966
8.01713028	65.60817488
8.04313028	67.45350122
8.06913028	61.45255279
8.09513028	60.67384206
8.12113028	57.27128024
8.14713028	57.9569876
8.17313028	59.52367797
8.19913028	55.59789717
8.22513028	53.82262727
8.25113028	52.76572016
8.27713028	59.21900898
8.30313028	70.90047617
8.32913028	73.1774067
8.35513028	62.16987603
8.38113028	52.33261348
8.40713028	56.93927562
8.43313028	59.43224411
8.45913028	56.91024247
8.48513028	59.00042267
8.51113028	59.00042267
8.53713028	59.54749296
8.56313028	62.31614041
8.58913028	66.76147874
8.61513028	71.19427623
8.64113028	71.92075903
8.66713028	55.58314624
8.69313028	62.64871899
8.71913028	46.67333139
8.74513028	61.38872051
8.77113028	63.18467799
8.79713028	63.30321221
8.82313028	61.14877199
8.84913028	67.7727053
8.87513028	71.42239592
8.90113028	68.67356152
8.92713028	71.13002626
8.95313028	59.14579288
8.97913028	66.84732112
9.00513028	57.1902447
9.03113028	58.06538872
9.05713028	48.22560784
9.08313028	51.91042539
9.10913028	64.77957971
9.13513028	61.000437
9.16113028	61.35434997
9.18713028	70.36360356
9.21313028	46.2160061
9.23913028	60.090185
9.26513028	75.93142886
9.29113028	76.9863168
9.31713028	77.97640887
9.34313028	64.4773686
9.36913028	61.13016204
9.39513028	51.53968049
9.42113028	73.46821871
9.44713028	51.84440075
9.47313028	49.08402783
9.49913028	77.09631921
9.52513028	69.24300676
9.55113028	63.56774331
9.57713028	58.61728296
9.60313028	62.3340084
9.62913028	63.85493059
9.65513028	64.00045849
9.68113028	69.02208036
9.70713028	59.24921698
9.73313028	55.36619476
9.75913028	54.99839664
9.78513028	58.98659544
9.81113028	48.19055198
9.83713028	57.4388839
9.86313028	60.23294199
9.88913028	56.97011021
9.91513028	57.49362448
9.94113028	54.3118485
9.96713028	52.27258138
9.99313028	59.17920464
10.0191302	8 57.752635453455
10.0451302	8 55.9983674897239
10.0711302	8 59.4409092401371
10.0971302	8 51.5058257415982
10.1231302	8 55.0195937847572
10.1491302	8 55.708641023
10.1751302	8 59.1856651425597
10.2011302	8 58.8079950394783
10.2271302	8 67.0576040118963
10.2531302	8 64.3392880736017
10.2791302	8 62.0441453697401
10.3051302	8 68.7884793133671
10.3311302	8 57.2785649144909
10.3571302	8 47.000336701698
10.3831302	8 52.6908151638302
10.4091302	8 49.1725498173587
10.4351302	8 56.1790986550148
10.4611302	8 59.4507525256833
10.4871302	8 62.5287004226243
10.5131302	8 61.6506595990178
10.5391302	8 57.0765473885349
10.5651302	8 61.4977912824275
10.5911302	8 56.1245906639368
10.6171302	8 56.7167092810171
10.6431302	8 62.590985680904
10.6691302	8 59.6207094730177
10.6951302	8 62.4978868244063
10.7211302	8 60.519761764925
10.7471302	8 54.4413859549305
10.7731302	8 63.2025474695952
10.7991302	8 70.6416838490689
10.8251302	8 64.5906064275808
10.8511302	8 53.1716651628399
10.8771302	8 56.5224571567598
10.9031302	8 56.406217827847
10.9291302	8 53.4431149085982
10.9551302	8 58.4535067951332
10.9811302	8 60.6147176801367
11.0071302	8 55.3385931817991
11.0331302	8 57.5312647792915
11.0591302	8 65.9336870758999
11.0851302	8 65.2879160858974
11.1111302	8 54.0498985131948
11.1371302	8 45.0945151776128
11.1631302	8 53.5431339130696
11.1891302	8 56.0462420906957
11.2151302	8 61.5133861249362
11.2411302	8 66.8261346758745
11.2671302	8 59.3053885720416
11.2931302	8 60.992184197568
11.3191302	8 71.8227838274918
11.3451302	8 59.5944532409981
11.3711302	8 57.0404968749529
11.3971302	8 55.7314091541465
11.4231302	8 66.7954123858908
11.4491302	8 59.5402910165377
11.4751302	8 53.521354414971
11.5011302	8 61.1462125366875
11.5271302	8 59.0469085562003
11.5531302	8 74.8341465125381
11.5791302	8 49.167508551804
11.6051302	8 79.9441046775351
11.6311302	8 62.6497651990395
11.6571302	8 68.6691140911141
11.6831302	8 64.1253061392284
11.7091302	8 53.063394549661
11.7351302	8 54.688250700368
11.7611302	8 66.1375127831865
11.7871302	8 48.097034453991
11.8131302	8 79.137800795204
11.8391302	8 43.2013541874348
11.8651302	8 58.019019179832
11.8911302	8 63.9594856292136
11.9171302	8 61.0496155494159
11.9431302	8 70.7374291767919
11.9691302	8 57.5075309051071
11.9951302	8 55.0926702824448
12.0211302	8 59.7179847344458
12.0471302	8 66.5384474998152
12.0731302	8 59.6077805437398
12.0991302	8 58.0862503332499
12.1251302	8 57.0961582639544
12.1511302	8 61.4698674870696
12.1771302	8 54.0409275420537
12.2031302	8 59.1217091699479
12.2291302	8 61.729550924258
12.2551302	8 60.2911532565245
12.2811302	8 59.1535568406716
12.3071302	8 56.4960858282739
12.3331302	8 70.8479505131125
12.3591302	8 54.441759946941
12.3851302	8 48.3902908675086
12.4111302	8 66.2854925127016
12.4371302	8 69.4301743186449
12.4631302	8 62.0232257366249
12.4891302	8 56.1737449880722
12.5151302	8 52.7341283900071
12.5411302	8 54.2348954890021
12.5671302	8 48.3803956895557
12.5931302	8 56.8849336577241
12.6191302	8 56.7060859152869
12.6451302	8 60.6468746967738
12.6711302	8 53.2561419743581
12.6971302	8 60.6613918986517
12.7231302	8 61.2682734133465
12.7491302	8 62.9971030164979
12.7751302	8 66.9690605417775
12.8011302	8 59.5988055134953
12.8271302	8 55.6347284335481
12.8531302	8 49.1098175063618
12.8791302	8 61.6458656472444
12.9051302	8 61.6885451599059
12.9311302	8 54.4037225990522
12.9571302	8 52.2382657841601
12.9831302	8 55.6148046259371
13.0091302	8 50.4970754576922
13.0351302	8 51.7979612824838
13.0611302	8 58.000415504223
13.0871302	8 60.1467420437052
13.1131302	8 50.9293886415882
13.1391302	8 42.5521277945194
13.1651302	8 49.5813074485535
13.1911302	8 62.9595593917932
13.2171302	8 60.2730088427534
13.2431302	8 56.1640709977582
13.2691302	8 58.856129884253
13.2951302	8 53.0003796848935
13.3211302	8 57.030904112488
13.3471302	8 52.364730561601
13.3731302	8 44.707951522515
13.3991302	8 51.4184198051255
13.4251302	8 58.1224628219291
13.4511302	8 62.6200131319638
13.4771302	8 60.2693688223146
13.5031302	8 62.0818291790072
13.5291302	8 58.7901414193521
13.5551302	8 57.3202357319557
13.5811302	8 44.5322486663976
13.6071302	8 51.3051496469823
13.6331302	8 48.3290898307232
13.6591302	8 48.0438584176632
13.6851302	8 50.9429819541263
13.7111302	8 63.1964468854783
13.7371302	8 64.5528296148203
13.7631302	8 52.9055458781384
13.7891302	8 34.4232009808217
13.8151302	8 47.482893401775
13.8411302	8 64.005361673067
13.8671302	8 56.3222468093019
13.8931302	8 53.7546340105734
13.9191302	8 61.6828075642696
13.9451302	8 56.1616395457837
13.9711302	8 52.8006025808206
13.9971302	8 53.706915340606
14.0231302	8 60.8205263967239
14.0491302	8 56.600519741428
14.0751302	8 42.2414122940186
14.1011302	8 54.9013787410716
14.1271302	8 59.5776091669078
14.1531302	8 55.8277190466737
14.1791302	8 49.083797308113
14.2051302	8 57.8841573105035
14.2311302	8 63.4921627508162
14.2571302	8 50.3609508667083
14.2831302	8 54.0810738704812
14.3091302	8 55.0711659397766
14.3351302	8 55.8178306787488
14.3611302	8 53.5097970649967
14.3871302	8 63.1211344087536
14.4131302	8 65.1925167562604
14.4391302	8 40.1907278008103
14.4651302	8 49.0678212927898
14.4911302	8 55.0043838605938
14.5171302	8 57.9746170852846
14.5431302	8 69.7757845515554
14.5691302	8 64.171254355152
14.5951302	8 62.0772063047388
14.6211302	8 55.3384671823011
14.6471302	8 48.4078226972331
14.6731302	8 68.4991795249296
14.6991302	8 53.4057723206027
14.7251302	8 67.5046156661178
14.7511302	8 45.5459148966192
14.7771302	8 48.3534127273027
14.8031302	8 48.9985715535084
14.8291302	8 63.8297503745298
14.8551302	8 56.5140451615374
14.8811302	8 52.4429317544423
14.9071302	8 51.1578001962037
14.9331302	8 63.4878269658444
14.9591302	8 47.9009447784986
14.9851302	8 56.1921760892601
15.0111302	8 39.7314075311248
15.0371302	8 57.2031457471249
15.0631302	8 70.8282546832468
15.0891302	8 60.6310184636477
15.1151302	8 59.2899451501264
15.1411302	8 49.4547360436849
15.1671302	8 52.6904682648718
15.1931302	8 51.3314099564769
15.2191302	8 55.7882161330778
15.2451302	8 62.995385539539
15.2711302	8 50.9274245846486
15.2971302	8 65.1186941780441
15.3231302	8 67.1599872707211
15.3491302	8 53.8924016806404
15.3751302	8 39.041020641208
15.4011302	8 49.6972099229044
15.4271302	8 50.915038633411
15.4531302	8 50.8036724154561
15.4791302	8 60.4914836660661
15.5051302	8 53.327937811267
15.5311302	8 52.0446142973995
15.5571302	8 56.5949145578775
15.5831302	8 50.5681566569676
15.6091302	8 47.7242701670628
15.6351302	8 50.1298145931093
15.6611302	8 54.3292654807772
15.6871302	8 53.1860971914657
15.7131302	8 49.4635922192461
15.7391302	8 47.4252457662618
15.7651302	8 48.575929503593
15.7911302	8 54.0315947486519
15.8171302	8 57.0004083403571
15.8431302	8 58.9419071781203
15.8691302	8 59.0965285337371
15.8951302	8 54.2073591135689
15.9211302	8 46.9000273681137
15.9471302	8 46.9027590509294
15.9731302	8 56.0507201301662
15.9991302	8 65.110603746148
16.0251302	8 60.3543993132002
16.0511302	8 50.898184507926
16.0771302	8 53.8718986014007
16.1031302	8 43.7725376786956
16.1291302	8 50.6433181988683
16.1551302	8 57.0701528152376
16.1811302	8 53.4258506511042
16.2071302	8 54.2681289867478
16.2331302	8 51.673444043918
16.2591302	8 60.5127374074709
16.2851302	8 73.4668712199116
16.3111302	8 71.0627624692694
16.3371302	8 75.0324954472813
16.3631302	8 63.1233360823384
16.3891302	8 52.3852460785868
16.4151302	8 53.0627296296297
16.4411302	8 48.8575117011291
16.4671302	8 59.01150638966
16.4931302	8 56.2377169424944
16.5191302	8 55.8634049831934
16.5451302	8 53.3052859822011
16.5711302	8 56.7512157636189
16.5971302	8 52.1979552770786
16.6231302	8 51.1237030700881
16.6491302	8 45.133338849155
16.6751302	8 55.8395813743231
16.7011302	8 60.6321193430312
16.7271302	8 62.0763638058367
16.7531302	8 51.6908263003022
16.7791302	8 57.5385263051827
16.8051302	8 66.6996051485236
16.8311302	8 57.6459139746307
16.8571302	8 63.0004513235526
16.8831302	8 62.2928986507081
16.9091302	8 54.0580461382044
16.9351302	8 43.6178331009156
16.9611302	8 51.8829749202393
16.9871302	8 50.2442767224138
17.0131302	8 55.4279487364098
17.0391302	8 65.6819841316412
17.0651302	8 54.8290482136158
17.0911302	8 46.1780023984285
17.1171302	8 65.9795572297006
17.1431302	8 57.0975527293695
17.1691302	8 61.8968995818274
17.1951302	8 51.3372294687275
17.2211302	8 41.4056847656308
17.2471302	8 55.2435881872414
17.2731302	8 59.7589526565396
17.2991302	8 58.1409842810716
17.3251302	8 53.4013770998667
17.3511302	8 56.6399500300966
17.3771302	8 39.000858505751
17.4031302	8 54.7973730010304
17.4291302	8 54.3601843275999
17.4551302	8 43.5584719325763
17.4811302	8 54.0437236272619
17.5071302	8 44.9461191427921
17.5331302	8 48.0427938020571
17.5591302	8 49.8308502274964
17.5851302	8 44.2562694688226
17.6111302	8 46.242984081937
17.6371302	8 46.1995827873428
17.6631302	8 46.7877546691146
17.6891302	8 48.5620388887859
17.7151302	8 53.6259670232707
17.7411302	8 52.7173312994163
17.7671302	8 51.249266711195
17.7931302	8 55.4475096487346
17.8191302	8 52.6127546162071
17.8451302	8 54.6071679877676
17.8711302	8 57.4232920395926
17.8971302	8 62.2095975261043
17.9231302	8 56.3888413423877
17.9491302	8 59.8166548465833
17.9751302	8 68.3741506963406
18.0011302	8 53.7937781317515
18.0271302	8 56.7342025582017
18.0531302	8 49.5191414279246
18.0791302	8 44.5285090556346
18.1051302	8 55.9545207177693
18.1311302	8 58.9393348888087
18.1571302	8 50.375033984701
18.1831302	8 51.3278597812794
18.2091302	8 49.1763546246865
18.2351302	8 49.0077442835299
18.2611302	8 46.9372087741502
18.2871302	8 49.632211907225
18.3131302	8 55.5431375731374
18.3391302	8 60.2630289040239
18.3651302	8 58.7713247737075
18.3911302	8 52.9743902951581
18.4171302	8 47.9757070631865
18.4431302	8 44.9833103285876
18.4691302	8 52.2816742362777
18.4951302	8 52.3747089322112
18.5211302	8 48.2437735799116
18.5471302	8 51.0935023656127
18.5731302	8 52.6614780921175
18.5991302	8 50.3635376251271
18.6251302	8 47.2372059861942
18.6511302	8 50.9315061877659
18.6771302	8 46.7887650509988
18.7031302	8 46.1786695846477
18.7291302	8 52.6078252740909
18.7551302	8 58.5042630740611
18.7811302	8 57.0927809612
18.8071302	8 55.4583076647643
18.8331302	8 46.5902761890959
18.8591302	8 43.6722074383259
18.8851302	8 48.622667784803
18.9111302	8 53.2585770092296
18.9371302	8 52.3447688467307
18.9631302	8 46.9436024290018
18.9891302	8 51.7225211954089
19.0151302	8 46.824783874127
19.0411302	8 47.4109329242628
19.0671302	8 46.5701389676373
19.0931302	8 55.7750441984228
19.1191302	8 52.2355302548439
19.1451302	8 52.7751370456476
19.1711302	8 52.6463551550542
19.1971302	8 55.6166313629405
19.2231302	8 58.5824770389409
19.2491302	8 57.8467732978256
19.2751302	8 46.6342332309504
19.3011302	8 59.6631404287004
19.3271302	8 61.1312791765641
19.3531302	8 52.4588578672805
19.3791302	8 60.1848320571723
19.4051302	8 55.504470260109
19.4311302	8 57.0266552239815
19.4571302	8 42.849811864208
19.4831302	8 50.8625369281856
19.5091302	8 58.051276096983
19.5351302	8 48.3821986523051
19.5611302	8 51.5383507037829
19.5871302	8 31.5090889937087
19.6131302	8 40.5131689646412
19.6391302	8 50.9269441990288
19.6651302	8 49.5094652348528
19.6911302	8 67.8148028537021
19.7171302	8 56.9237900914524
19.7431302	8 46.0329349342528
19.7691302	8 54.8804862771006
19.7951302	8 45.2289918515518
19.8211302	8 51.7708982247242
19.8471302	8 58.7015427097922
19.8731302	8 42.8947088173588
19.8991302	8 46.6877000714954
19.9251302	8 56.2759841342472
19.9511302	8 59.7533572864104
19.9771302	8 55.4617570613851
20.0031302	8 55.0003940126253
20.0291302	8 63.8747166037882
20.0551302	8 57.9771325414266
20.0811302	8 61.3404160611665
20.1071302	8 53.4195796637727
20.1331302	8 71.5083136865085
20.1591302	8 67.4562309458897
20.1851302	8 46.1202848340317
20.2111302	8 42.0003008823684
20.2371302	8 60.5960533473648
20.2631302	8 68.9934450621269
20.2891302	8 40.03063154189
20.3151302	8 48.3504593187633
20.3411302	8 51.4628237513199
20.3671302	8 51.0003653571616
20.3931302	8 42.7619398030578
20.4191302	8 45.9125480192391
20.4451302	8 56.020637339117
20.4711302	8 52.5276002226798
20.4971302	8 46.4539211964764
20.5231302	8 49.8959285075198
20.5491302	8 40.2795999472361
20.5751302	8 44.5102814025998
20.6011302	8 54.3567861447242
20.6271302	8 57.6600476351984
20.6531302	8 56.7009671036814
20.6791302	8 48.9625010137875
20.7051302	8 39.9611702849273
20.7311302	8 41.9600963955138
20.7571302	8 44.3902585519773
20.7831302	8 51.202099939121
20.8091302	8 50.0980648480121
20.8351302	8 43.6760048545714
20.8611302	8 49.4146014388453
20.8871302	8 42.6712482283689
20.9131302	8 40.1567445052194
20.9391302	8 47.0815005944825
20.9651302	8 54.3683890706208
20.9911302	8 55.8343871184808
21.0171302	8 51.4895322764136
21.0431302	8 47.4938893068577
21.0691302	8 44.9823353210461
21.0951302	8 48.8831224563933
21.1211302	8 51.0581580517041
21.1471302	8 51.8451267536606
21.1731302	8 44.9748459383447
21.1991302	8 46.7997401489984
21.2251302	8 49.6255987757799
21.2511302	8 40.0093327180856
21.2771302	8 50.177132022684
21.3031302	8 43.7782305847418
21.3291302	8 38.7427632458577
21.3551302	8 45.6697761474127
21.3811302	8 46.6534052777164
21.4071302	8 41.0002937185025
21.4331302	8 45.5769888043956
21.4591302	8 47.4997577508292
21.4851302	8 37.9902602463501
21.5111302	8 46.5787806855747
21.5371302	8 51.6879794311637
21.5631302	8 47.673107408935
21.5891302	8 44.6812929662021
21.6151302	8 52.8880068836535
21.6411302	8 46.6362828534358
21.6671302	8 45.4827206649978
21.6931302	8 34.5511529498491
21.7191302	8 49.9436622351652
21.7451302	8 56.4664005797506
21.7711302	8 56.4388232548087
21.7971302	8 51.2135348696503
21.8231302	8 52.0003725210275
21.8491302	8 50.0669792875502
21.8751302	8 43.8307663232874
21.9011302	8 52.3472455261006
21.9271302	8 51.0570015053686
21.9531302	8 37.843533659921
21.9791302	8 48.4314175220394
22.0051302	8 49.6626041146146
22.0311302	8 41.9911819559762
22.0571302	8 48.6585132240886
22.0831302	8 46.6245145810915
22.1091302	8 51.0592150613
22.1351302	8 42.4178904508776
22.1611302	8 46.7034850010519
22.1871302	8 43.3217971991895
22.2131302	8 47.8915783935228
22.2391302	8 46.578408876683
22.2651302	8 58.4130293711359
22.2911302	8 42.2466754054594
22.3171302	8 51.9120383745958
22.3431302	8 45.9859077483277
22.3691302	8 43.0156745236369
22.3951302	8 47.9251575970412
22.4211302	8 48.9718397293121
22.4471302	8 46.1051497613793
22.4731302	8 46.0003295378321
22.4991302	8 58.2884092405514
22.5251302	8 55.2591354455341
22.5511302	8 53.1495805904889
22.5771302	8 43.8454635199162
22.6031302	8 43.9058845681616
22.6291302	8 47.5829609195273
22.6551302	8 55.9720608606403
22.6811302	8 44.7356478435149
22.7071302	8 42.1344645342593
22.7331302	8 53.1273703086276
22.7591302	8 49.9243140756209
22.7851302	8 45.6559581163755
22.8111302	8 45.0003223739661
22.8371302	8 47.4491264913344
22.8631302	8 56.0638733110865
22.8891302	8 44.4609720545328
22.9151302	8 46.5059530063815
22.9411302	8 44.1141823995387
22.9671302	8 41.4670681770342
22.9931302	8 35.7033598382954
23.0191302	8 51.1764077170003
23.0451302	8 42.9997899734735
23.0711302	8 43.8159486774497
23.0971302	8 37.3957959968604
23.1231302	8 44.6071840790984
23.1491302	8 52.4864223924631
23.1751302	8 43.6908991782166
23.2011302	8 43.0645838915648
23.2271302	8 44.9970539488045
23.2531302	8 50.9176537378563
23.2791302	8 50.7625560083395
23.3051302	8 47.7250488824025
23.3311302	8 51.3944885543
23.3571302	8 49.0578197737781
23.3831302	8 43.5687063786233
23.4091302	8 44.3922636632952
23.4351302	8 48.9407075411381
23.4611302	8 42.9061182718915
23.4871302	8 35.8612321315393
23.5131302	8 45.0488890703378
23.5391302	8 49.7103241406394
23.5651302	8 46.4619092055595
23.5911302	8 49.6999163488083
23.6171302	8 45.2214200799302
23.6431302	8 36.9829078020506
23.6691302	8 35.5014907813163
23.6951302	8 45.266143224315
23.7211302	8 49.2952841744727
23.7471302	8 42.9351487571672
23.7731302	8 42.6232128863867
23.7991302	8 42.3476507585046
23.8251302	8 46.1963348039179
23.8511302	8 51.1467951503951
23.8771302	8 52.7422656598917
23.9031302	8 46.9057790066407
23.9291302	8 37.0048583136865
23.9551302	8 35.2861349848656
23.9811302	8 43.8988676390716
24.0071302	8 46.9969230131958
24.0331302	8 45.201284049051
24.0591302	8 46.8988369857932
24.0851302	8 56.0004011764912
24.1111302	8 53.3598792019476
24.1371302	8 49.9212447790487
24.1631302	8 59.8948529446219
24.1891302	8 71.7992431097858
24.2151302	8 66.3868504899228
24.2411302	8 57.1955320922983
24.2671302	8 52.9722491347568
24.2931302	8 60.2186761363575
24.3191302	8 53.2376501911282
24.3451302	8 39.722549682811
24.3711302	8 44.3087175767981
24.3971302	8 53.10500539539
24.4231302	8 53.6242246555251
24.4491302	8 42.0057756471601
24.4751302	8 47.5297798671203
24.5011302	8 53.6378544555783
24.5271302	8 50.7976463817254
24.5531302	8 47.4207730106559
24.5791302	8 59.0917401447019
24.6051302	8 53.7173204754827
24.6311302	8 50.5525735082811
24.6571302	8 41.3654027109946
24.6831302	8 45.6771337540056
24.7091302	8 57.7779489678105
24.7351302	8 46.3566327051956
24.7611302	8 39.343945600912
24.7871302	8 33.3669479967826
24.8131302	8 50.5032469699269
24.8391302	8 43.5747797884067
24.8651302	8 53.8734580209693
24.8911302	8 50.7088147249257
24.9171302	8 42.0452597226132
24.9431302	8 43.8746719545811
24.9691302	8 34.0161389573296
24.9951302	8 39.9566054067112
25.0211302	8 46.8799697004584
25.0471302	8 51.8648206187183
25.0731302	8 60.6627771886438
25.0991302	8 50.5175034072997
25.1251302	8 60.3742257415415
25.1511302	8 47.0029803940409
25.1771302	8 49.6933242533581
25.2031302	8 45.4336902717406
25.2291302	8 54.0345072713715
25.2551302	8 53.2133872222852
25.2811302	8 45.9316732800969
25.3071302	8 37.1372635197044
25.3331302	8 42.0434415175619
25.3591302	8 47.2691599723236
25.3851302	8 49.6880544468586
25.4111302	8 51.6682385854495
25.4371302	8 48.704272115002
25.4631302	8 60.2119939696025
25.4891302	8 48.524942900975
25.5151302	8 52.1488407341206
25.5411302	8 52.4316574023105
25.5671302	8 47.3536747491037
25.5931302	8 56.6994551147871
25.6191302	8 42.6458532515688
25.6451302	8 31.7878430701321
25.6711302	8 38.0820977216984
25.6971302	8 46.0739043874224
25.7231302	8 54.4343217316123
25.7491302	8 46.4258383155004
25.7751302	8 42.6953571227884
25.8011302	8 42.3151669003848
25.8271302	8 44.0259790362054
25.8531302	8 39.0099090234602
25.8791302	8 39.2768740515117
25.9051302	8 41.6457018543998
25.9311302	8 54.7101617089042
25.9571302	8 51.3656190648295
25.9831302	8 38.2280309999221
26.0091302	8 41.8749644204404
26.0351302	8 42.2336753973392
26.0611302	8 48.3749604863627
26.0871302	8 43.480344534545
26.1131302	8 39.5289497699752
26.1391302	8 44.6654838436915
26.1651302	8 44.9079604207875
26.1911302	8 46.1453930659075
26.2171302	8 46.4212807574199
26.2431302	8 42.4181259999119
26.2691302	8 44.0524799965594
26.2951302	8 49.9867802082434
26.3211302	8 47.6201266011331
26.3471302	8 45.8609814254077
26.3731302	8 46.6660320196377
26.3991302	8 47.6521280223502
26.4251302	8 49.3186066341444
26.4511302	8 44.689191878102
26.4771302	8 42.1460464622219
26.5031302	8 46.424097785167
26.5291302	8 56.0368898630863
26.5551302	8 52.6422545353706
26.5811302	8 44.1627192874075
26.6071302	8 46.377884856986
26.6331302	8 44.4268551296139
26.6591302	8 44.6468637662812
26.6851302	8 48.4797934358547
26.7111302	8 42.7028650282504
26.7371302	8 48.3282510801951
26.7631302	8 48.682358909369
26.7891302	8 49.8488060185055
26.8151302	8 50.422443677722
26.8411302	8 44.0180287368135
26.8671302	8 47.8870240623145
26.8931302	8 46.6108222572161
26.9191302	8 46.861798406497
26.9451302	8 41.2130963952345
26.9711302	8 54.7512577317664
26.9971302	8 38.4576395014173
27.0231302	8 41.0941292680655
27.0491302	8 44.5826154777356
27.0751302	8 43.9949998139584
27.1011302	8 48.1893671245382
27.1271302	8 47.7465938786029
27.1531302	8 42.1694939522018
27.1791302	8 41.4051314484871
27.2051302	8 34.1945583997521
27.2311302	8 40.8609185640508
27.2571302	8 41.6832673330915
27.2831302	8 52.5221998236508
27.3091302	8 47.6847925805476
27.3351302	8 37.0999798392085
27.3611302	8 38.4492706349008
27.3871302	8 42.9204234592056
27.4131302	8 42.0003008823684
27.4391302	8 42.237177417088
27.4651302	8 46.4008629110092
27.4911302	8 53.7193258092227
27.5171302	8 46.5467894641053
27.5431302	8 32.3863356144874
27.5691302	8 50.8338646633184
27.5951302	8 35.0066363196384
27.6211302	8 47.8776469599652
27.6471302	8 35.251843870322
27.6731302	8 38.8832057401764
27.6991302	8 29.392042824302
27.7251302	8 42.3098044593597
27.7511302	8 48.6458330612481
27.7771302	8 45.2763280643692
27.8031302	8 50.5268662541341
27.8291302	8 43.7109609401682
27.8551302	8 48.4078707915565
27.8811302	8 43.6522788515305
27.9071302	8 50.0517501935372
27.9331302	8 42.2852136187379
27.9591302	8 50.4778945904932
27.9851302	8 60.5127192044855
28.0111302	8 46.8498935073948
28.0371302	8 48.1592260295511
28.0631302	8 45.7128827521511
28.0891302	8 46.6242263234645
28.1151302	8 40.5840416602682
28.1411302	8 46.921497246853
28.1671302	8 48.2181443383921
28.1931302	8 43.3665942867603
28.2191302	8 45.0498068899555
28.2451302	8 45.2445997053441
28.2711302	8 50.197638141565
28.2971302	8 49.8026967614824
28.3231302	8 39.6059856341503
28.3491302	8 48.829369051909
28.3751302	8 58.2172666655818
28.4011302	8 61.3862262484214
28.4271302	8 56.5365792503845
28.4531302	8 56.0195909060362
28.4791302	8 62.3056317365315
28.5051302	8 56.5045970150638
28.5311302	8 61.0058739729755
28.5571302	8 76.1338329613917
28.5831302	8 68.2853493164738
28.6091302	8 67.3624876719442
28.6351302	8 82.2615411306325
28.6611302	8 74.7524464434709
28.6871302	8 70.838061014161
28.7131302	8 73.2790039647921
28.7391302	8 84.406961435573
28.7651302	8 83.4689552291786
28.7911302	8 71.7363781319308
28.8171302	8 70.6028286020434
28.8431302	8 75.1456938215136
28.8691302	8 77.4862775389172
28.8951302	8 73.4699885812998
28.9211302	8 67.5282462031982
28.9471302	8 70.8148971582366
28.9731302	8 67.9827551951737
28.9991302	8 64.506296281027
29.0251302	8 63.3594929695225
29.0511302	8 55.2205449511721
29.0771302	8 58.870191213003
29.1031302	8 56.6006477533988
29.1291302	8 49.0949688642844
29.1551302	8 50.2671757927872
29.1811302	8 58.7908704564391
29.2071302	8 58.8444926873421
29.2331302	8 50.6186544619167
29.2591302	8 38.1728755926536
29.2851302	8 38.2003546157432
29.3111302	8 50.2175481051479
29.3371302	8 58.9794656665515
29.3631302	8 52.0231321375599
29.3891302	8 46.8420173145552
29.4151302	8 43.6713144742793
29.4411302	8 49.928345229896
29.4671302	8 42.4255231365028
29.4931302	8 36.276431608765
29.5191302	8 38.8640753681902
29.5451302	8 46.0510633737093
29.5711302	8 51.5038840857533
29.5971302	8 47.1630697976168
29.6231302	8 38.0002722269047
29.6491302	8 41.2494298843888
29.6751302	8 53.2070751008219
29.7011302	8 52.0325836351797
29.7271302	8 45.1215065708259
29.7531302	8 48.5847571355587
29.7791302	8 42.0003008823684
29.8051302	8 42.0003008823684
29.8311302	8 43.6157047374071
29.8571302	8 50.2560372395948
29.8831302	8 33.0002364075752
29.9091302	8 34.6436534713106
29.9351302	8 46.4629775089306
29.9611302	8 42.4880846022834
29.9871302	8 46.9126950522855
30.0131302	8 45.4562436539379
30.0391302	8 39.6105825332145
30.0651302	8 47.5371729399555
30.0911302	8 39.9973812878262
30.1171302	8 40.1902542790857
30.1431302	8 45.0564792746048
30.1691302	8 46.9276832787026
30.1951302	8 43.0003080462343
30.2211302	8 43.0003080462343
30.2471302	8 30.1509662400033
30.2731302	8 40.7636688655898
30.2991302	8 55.5290045039621
30.3251302	8 55.041735552031
30.3511302	8 55.949144542515
30.3771302	8 52.241282588361
30.4031302	8 47.3561339756353
30.4291302	8 42.4056736291582
30.4551302	8 44.7273534421808
30.4811302	8 42.3030150978652
30.5071302	8 42.0003008823684
30.5331302	8 39.3624841736903
30.5591302	8 45.0857793823594
30.5851302	8 48.5786556790872
30.6111302	8 38.8060275992551
30.6371302	8 41.1952738226083
30.6631302	8 51.1261663311065
30.6891302	8 40.7047441278987
30.7151302	8 46.0982116525297
30.7411302	8 47.2004650175719
30.7671302	8 47.7903004551195
30.7931302	8 46.4402465478618
30.8191302	8 34.4483260736237
30.8451302	8 50.7659022923051
30.8711302	8 47.9967678386821
30.8971302	8 44.2567382999056
30.9231302	8 50.5739201990554
30.9491302	8 47.2364960068305
30.9751302	8 47.8426038347157
31.0011302	8 37.0892114289425
31.0271302	8 40.2891113562662
31.0531302	8 41.2770148841965
31.0791302	8 40.671196541542
31.1051302	8 42.3222835031727
31.1311302	8 41.0470686529405
31.1571302	8 47.6904861461125
31.1831302	8 43.7950718206336
31.2091302	8 42.1065888026851
31.2351302	8 45.223008785725
31.2611302	8 42.3917393783805
31.2871302	8 41.7748363506509
31.3131302	8 40.6739020298305
31.3391302	8 39.0002793907707
31.3651302	8 43.4944499104505
31.3911302	8 46.4484804813085
31.4171302	8 41.6620405278101
31.4431302	8 44.3837130218439
31.4691302	8 45.3020134482257
31.4951302	8 37.4154312454414
31.5211302	8 34.0002435714411
31.5471302	8 38.430880763108
31.5731302	8 40.1060404858785
31.5991302	8 32.7480995736394
31.6251302	8 28.0002005882456
31.6511302	8 33.4317923044198
31.6771302	8 39.9973812878262
31.7031302	8 40.0002865546366
31.7291302	8 40.4231012822694
31.7551302	8 41.0002937185025
31.7811302	8 36.9704483335842
31.8071302	8 35.7170554068995
31.8331302	8 41.08453629948
31.8591302	8 42.4791432842693
31.8851302	8 51.0903306739254
31.9111302	8 50.5265162254176
31.9371302	8 46.6873174799699
31.9631302	8 43.6612763626251
31.9891302	8 31.7643392327301
32.0151302	8 29.3916438762688
32.0411302	8 41.4303670797055
32.0671302	8 43.7680321696894
32.0931302	8 37.4199117590523
32.1191302	8 40.7262780410972
32.1451302	8 40.7925883031413
32.1711302	8 42.2377515814414
32.1971302	8 40.2445569483305
32.2231302	8 42.1720702141191
32.2491302	8 43.9803676968553
32.2751302	8 34.4259637432473
32.3011302	8 27.0462792507679
32.3271302	8 34.0267761310987
32.3531302	8 31.472933519206
32.3791302	8 38.0002722269047
32.4051302	8 40.6371422075375
32.4311302	8 51.5221583812523
32.4571302	8 38.580168965499
32.4831302	8 41.5951236121337
32.5091302	8 39.3757113772935
32.5351302	8 42.0003008823684
32.5611302	8 39.6833971423025
32.5871302	8 21.3357252424662
32.6131302	8 34.4276616575694
32.6391302	8 39.1514164360813
32.6651302	8 41.2629074308413
32.6911302	8 44.2757240382797
32.7171302	8 32.6875778278691
32.7431302	8 46.8926122685779
32.7691302	8 44.4421970567516
32.7951302	8 60.5180983388487
32.8211302	8 30.9940592191813
32.8471302	8 30.0039814776178
32.8731302	8 44.7950975308049
32.8991302	8 40.1124597749226
32.9251302	8 50.630137161547
32.9511302	8 42.3924507117341
32.9771302	8 52.4120194087282
33.0031302	8 62.3664273995143
33.0291302	8 52.8068648777435
33.0551302	8 55.667470850312
33.0811302	8 69.6032934927527
33.1071302	8 71.0005086344799
33.1331302	8 81.6448602177975
33.1591302	8 85.6319372129884
33.1851302	8 101.610200062907
33.2111302	8 119.431857310228
33.2371302	8 122.848242911969
33.2631302	8 112.951435246417
33.2891302	8 102.725407877248
33.3151302	8 86.2834980913597
33.3411302	8 81.3851775167791
33.3671302	8 74.6182326933345
33.3931302	8 57.2429559041129
33.4191302	8 53.77049872284
33.4451302	8 55.5361926496063
33.4711302	8 52.2104621472257
33.4971302	8 53.2445834910091
33.5231302	8 48.0951259150623
33.5491302	8 39.4461468385584
33.5751302	8 40.5919022008946
33.6011302	8 48.3760118793733
33.6271302	8 54.4928515493126
33.6531302	8 45.6716690185936
33.6791302	8 47.1082971621055
33.7051302	8 54.0128699216089
33.7311302	8 46.7766851344157
33.7571302	8 43.9470661791021
33.7831302	8 38.6102556638933
33.8091302	8 35.000250735307
33.8351302	8 39.9536625902375
33.8611302	8 39.3447397224585
33.8871302	8 39.3976502339402
33.9131302	8 42.7685873129675
33.9391302	8 37.0414735401912
33.9651302	8 39.9726096831383
33.9911302	8 39.8453823757004
34.0171302	8 37.1987529614371
34.0431302	8 40.6194107766564
34.0691302	8 40.4109147801937
34.0951302	8 35.8809977538434
34.1211302	8 31.980306051074
34.1471302	8 33.5004724982445
34.1731302	8 40.9016077902691
34.1991302	8 45.0398897487535
34.2251302	8 38.8269624104451
34.2511302	8 33.9210158183718
34.2771302	8 35.9011999569624
34.3031302	8 38.3219436118108
34.3291302	8 35.2631979160828
34.3551302	8 37.4147942944387
34.3811302	8 48.5895367968841
34.4071302	8 40.7841593820069
34.4331302	8 36.2559596104537
34.4591302	8 43.3271816257109
34.4851302	8 37.5162450270776
34.5111302	8 37.5279052097775
34.5371302	8 40.5955872752392
34.5631302	8 42.4366952206602
34.5891302	8 51.0003653571616
34.6151302	8 47.7860341764518
34.6411302	8 42.8694018595063
34.6671302	8 47.603542559558
34.6931302	8 47.8335996919911
34.7191302	8 41.9008222362867
34.7451302	8 36.4469623784093
34.7711302	8 41.6905952929939
34.7971302	8 36.7401349465161
34.8231302	8 33.9686858536036
34.8491302	8 34.4460951267345
34.8751302	8 29.1121366736396
34.9011302	8 40.2126536324324
34.9271302	8 39.9880338023767
34.9531302	8 37.1554792311018
34.9791302	8 43.0960316468736
35.0051302	8 46.958002608179
35.0311302	8 42.1629472239714
35.0571302	8 42.2366518110725
35.0831302	8 39.8568822089108
35.1091302	8 48.4752452572254
35.1351302	8 33.5990467668827
35.1611302	8 45.0003223739661
35.1871302	8 44.5876992772459
35.2131302	8 40.8138123592836
35.2391302	8 39.6668840710834
35.2651302	8 46.7066947398241
35.2911302	8 43.3177850257249
35.3171302	8 47.9467635642364
35.3431302	8 47.5679843895409
35.3691302	8 59.7641790466491
35.3951302	8 53.1433897905905
35.4211302	8 59.125701975499
35.4471302	8 67.9684485150805
35.4731302	8 60.0478265825706
35.4991302	8 48.190420126335
35.5251302	8 45.07758672287
35.5511302	8 56.5640897994848
35.5771302	8 40.7777005572769
35.6031302	8 58.8875232315539
35.6291302	8 74.9515776603631
35.6551302	8 87.0949241902682
35.6811302	8 95.3175628212768
35.7071302	8 93.286583364436
35.7331302	8 87.6319480735686
35.7591302	8 85.2308807234886
35.7851302	8 67.5014854915506
35.8111302	8 66.7305478058484
35.8371302	8 61.8697240827465
35.8631302	8 59.3100152195387
35.8891302	8 47.3062815580997
35.9151302	8 51.6033679659665
35.9411302	8 51.3694484760341
35.9671302	8 42.9448602585682
35.9931302	8 31.4526687350378
36.0191302	8 39.2145719214504
36.0451302	8 37.3454695254819
36.0711302	8 39.8237527600986
36.0971302	8 39.48863417117
36.1231302	8 40.4921087489625
36.1491302	8 46.8882903947048
36.1751302	8 43.1916751097903
36.2011302	8 35.2709385554279
36.2271302	8 44.3003052205987
36.2531302	8 35.0735669045628
36.2791302	8 37.9237212038605
36.3051302	8 44.0298279336755
36.3311302	8 52.9994494443505
36.3571302	8 45.1801894370517
36.3831302	8 35.7664607238154
36.4091302	8 37.8213354043653
36.4351302	8 37.4925523776362
36.4611302	8 38.4683316978919
36.4871302	8 35.1434597137636
36.5131302	8 39.7636766307132
36.5391302	8 46.1748687059024
36.5651302	8 45.8456205589024
36.5911302	8 40.4554038157495
36.6171302	8 33.655969349541
36.6431302	8 39.2122349450287
36.6691302	8 40.0872528103033
36.6951302	8 35.5278880705117
36.7211302	8 42.2129247867853
36.7471302	8 38.3520080903527
36.7731302	8 36.9664805760059
36.7991302	8 37.1926910632017
36.8251302	8 36.1711356873979
36.8511302	8 41.6595813711898
36.8771302	8 41.7496694300394
36.9031302	8 40.5171565875551
36.9291302	8 32.8082433149546
36.9551302	8 33.8565924214787
36.9811302	8 38.5817080958411
37.0071302	8 41.2695218297781
37.0331302	8 41.2154362683695
37.0591302	8 37.888503683623
37.0851302	8 43.2424933768051
37.1111302	8 39.7810964696464
37.1371302	8 37.4359997558373
37.1631302	8 38.9532254458494
37.1891302	8 35.6438439629384
37.2151302	8 33.9878069489395
37.2411302	8 38.2351835003619
37.2671302	8 41.4535080896653
37.2931302	8 38.0002722269047
37.3191302	8 38.8688616334232
37.3451302	8 44.0760555021297
37.3711302	8 51.4609732949638
37.3971302	8 47.1427284902192
37.4231302	8 37.5010628474254
37.4491302	8 36.8395056767037
37.4751302	8 45.779801742931
37.5011302	8 39.4027335388982
37.5271302	8 51.8472583284912
37.5531302	8 39.5996986525594
37.5791302	8 37.2387568010329
37.6051302	8 37.2485912855983
37.6311302	8 49.2663643635368
37.6571302	8 37.1236760650858
37.6831302	8 43.6026009056164
37.7091302	8 45.312439258396
37.7351302	8 35.7847088895342
37.7611302	8 41.3627775119051
37.7871302	8 42.780274007898
37.8131302	8 32.3942499556158
37.8391302	8 28.184267840877
37.8651302	8 40.2437892131933
37.8911302	8 43.0003080462343
37.9171302	8 43.1229827736569
37.9431302	8 44.4346774134159
37.9691302	8 34.124765095152
37.9951302	8 36.7475284230392
38.0211302	8 29.0869156938289
38.0471302	8 33.17666477046
38.0731302	8 47.9892630878337
38.0991302	8 42.0487966384513
38.1251302	8 41.0182914390869
38.1511302	8 61.4142750414363
38.1771302	8 37.9459628061739
38.2031302	8 36.9948903194396
38.2291302	8 26.6360232447866
38.2551302	8 30.6616297959571
38.2811302	8 36.5344637549533
38.3071302	8 32.4379724733003
38.3331302	8 36.512946360596
38.3591302	8 29.859238432585
38.3851302	8 37.8273400944753
38.4111302	8 47.7282607874283
38.4371302	8 39.5086375333803
38.4631302	8 35.4413683753304
38.4891302	8 39.2155150150792
38.5151302	8 40.0002865546366
38.5411302	8 40.0002865546366
38.5671302	8 36.7470562656652
38.5931302	8 29.5731180777929
38.6191302	8 42.2827934840794
38.6451302	8 40.5153935181113
38.6711302	8 35.1320434209648
38.6971302	8 36.2914398696128
38.7231302	8 36.9948903194396
38.7491302	8 37.0002650630388
38.7751302	8 54.6124623191681
38.8011302	8 42.1783490938502
38.8271302	8 38.5703075512957
38.8531302	8 42.8166716291451
38.8791302	8 44.694496384157
38.9051302	8 39.5261937380769
38.9311302	8 44.4181258971127
38.9571302	8 40.0271131814216
38.9831302	8 35.3457371033981
39.0091302	8 40.1570963449407
39.0351302	8 40.4615456196988
39.0611302	8 32.7525242701382
39.0871302	8 35.7636723445334
39.1131302	8 43.6299584921702
39.1391302	8 39.4549970259609
39.1651302	8 35.5853658690886
39.1911302	8 39.4514581344387
39.2171302	8 42.565585827009
39.2431302	8 42.4388371358625
39.2691302	8 37.6378249450955
39.2951302	8 40.9603707400915
39.3211302	8 40.1691057624621
39.3471302	8 40.7025782812589
39.3731302	8 42.4494946768034
39.3991302	8 39.4874742848244
39.4251302	8 40.0286558690301
39.4511302	8 37.5725679002739
39.4771302	8 37.8642128415539
39.5031302	8 32.2470346572181
39.5291302	8 29.69254296573
39.5551302	8 38.4365156787884
39.5811302	8 43.6898913212169
39.6071302	8 43.3377459894086
39.6331302	8 36.0327344123027
39.6591302	8 32.2583671395371
39.6851302	8 27.8001772905204
39.7111302	8 34.7397477562728
39.7371302	8 33.2012488191856
39.7631302	8 39.1355549113167
39.7891302	8 38.1442353225098
39.8151302	8 32.3696801804969
39.8411302	8 40.6354401321103
39.8671302	8 40.5120276194269
39.8931302	8 35.7650540397177
39.9191302	8 40.2165796950288
39.9451302	8 36.5750014391449
39.9711302	8 37.4453588760735
39.9971302	8 37.070424222553
40.0231302	8 37.6816481781646
40.0491302	8 31.7433562549563
40.0751302	8 35.4270213542432
40.1011302	8 37.7214745290032
40.1271302	8 28.9103843760138
40.1531302	8 28.9531483516729
40.1791302	8 43.6040433723967
40.2051302	8 42.1885217066498
40.2311302	8 42.2870851273912
40.2571302	8 36.6428104988046
40.2831302	8 28.1631530577207
40.3091302	8 44.5550768259893
40.3351302	8 41.4463005300151
40.3611302	8 36.843007285243
40.3871302	8 28.8815378531642
40.4131302	8 28.4352198057536
40.4391302	8 32.2967483731284
40.4651302	8 35.000250735307
40.4911302	8 34.4471840906491
40.5171302	8 28.6220504231011
40.5431302	8 36.5860097423659
40.5691302	8 30.2465361007479
40.5951302	8 35.000250735307
40.6211302	8 35.2357231178119
40.6471302	8 43.0393459527198
40.6731302	8 45.0483416673269
40.6991302	8 49.9987303751456
40.7251302	8 34.1640941026515
40.7511302	8 44.7786090934851
40.7771302	8 41.120577107869
40.8031302	8 48.680463494134
40.8291302	8 42.3496081377466
40.8551302	8 47.6344744389013
40.8811302	8 53.5811279149749
40.9071302	8 48.4790933667705
40.9331302	8 47.090043379803
40.9591302	8 47.9007220928885
40.9851302	8 43.5479923824631
41.0111302	8 39.4780872380362
41.0371302	8 39.0002793907707
41.0631302	8 42.4431794424049
41.0891302	8 51.5084072296165
41.1151302	8 31.9780090907035
41.1411302	8 32.9860789634291
41.1671302	8 48.7794069947204
41.1931302	8 43.8888771204647
41.2191302	8 33.9879564275118
41.2451302	8 35.1655066473705
41.2711302	8 38.344470668207
41.2971302	8 42.086236037868
41.3231302	8 44.5234561806418
41.3491302	8 37.4837326476325
41.3751302	8 33.5119692889444
41.4011302	8 35.1952869680308
41.4271302	8 35.2784894735914
41.4531302	8 35.000250735307
41.4791302	8 25.1731154251392
41.5051302	8 31.3804975692333
41.5311302	8 39.4107981356709
41.5571302	8 39.6559078130445
41.5831302	8 43.636224397881
41.6091302	8 37.5196136111881
41.6351302	8 34.9275794146281
41.6611302	8 37.265323048067
41.6871302	8 41.1133596262881
41.7131302	8 37.4859865784798
41.7391302	8 34.0002435714411
41.7651302	8 33.407371375276
41.7911302	8 28.919536696412
41.8171302	8 34.5958163658755
41.8431302	8 34.2427707690573
41.8691302	8 34.532325930943
41.8951302	8 40.6240685004072
41.9211302	8 36.6679372283492
41.9471302	8 33.0468717853719
41.9731302	8 38.6208991577897
41.9991302	8 38.9723793927116
42.0251302	8 36.9745546837869
42.0511302	8 38.5166184982213
42.0771302	8 42.7377302066949
42.1031302	8 40.5790526110296
42.1291302	8 37.9011321586038
42.1551302	8 37.45231363142
42.1811302	8 31.0387985261251
42.2071302	8 34.5760804101805
42.2331302	8 32.3432226492167
42.2591302	8 35.2566366837887
42.2851302	8 37.8727825078376
42.3111302	8 33.8453143844225
42.3371302	8 34.7559586227983
42.3631302	8 26.7295457759214
42.3891302	8 30.4835532301779
42.4151302	8 33.9610536027219
42.4411302	8 34.0089645076195
42.4671302	8 35.7261534143353
42.4931302	8 31.3151811013541
42.5191302	8 31.0850974628881
42.5451302	8 31.3612384110696
42.5711302	8 36.42983758744
42.5971302	8 34.4496534488494
42.6231302	8 34.5925376995258
42.6491302	8 36.9565317580681
42.6751302	8 33.455755675018
42.7011302	8 39.3508258638745
42.7271302	8 34.6774130825706
42.7531302	8 37.8634973662623
42.7791302	8 39.5590428498538
42.8051302	8 34.0002435714411
42.8311302	8 34.7444947398193
42.8571302	8 38.5287153194774
42.8831302	8 40.1691307037346
42.9091302	8 35.37498786564
42.9351302	8 30.5330093120917
42.9611302	8 22.9545519963624
42.9871302	8 29.8851964814294
43.0131302	8 36.8158409664984
43.0391302	8 41.6145500077623
43.0651302	8 31.9338484683736
43.0911302	8 49.219458945853
43.1171302	8 40.9234422300236
43.1431302	8 39.7994773729119
43.1691302	8 36.6581372670116
43.1951302	8 30.9060096703089
43.2211302	8 29.558074405065
43.2471302	8 43.5911749757061
43.2731302	8 29.2085388047826
43.2991302	8 41.0002937185025
43.3251302	8 41.0002937185025
43.3511302	8 41.9879021919812
43.3771302	8 42.9779942612765
43.4031302	8 55.5814257426247
43.4291302	8 47.3796324685873
43.4551302	8 31.83316717855
43.4811302	8 31.9336066535729
43.5071302	8 42.2079283135771
43.5331302	8 40.2461354018004
43.5591302	8 39.0921441010623
43.5851302	8 40.796734108778
43.6111302	8 47.2184795695357
43.6371302	8 31.3107976381726
43.6631302	8 34.2111002038656
43.6891302	8 35.8588177160287
43.7151302	8 36.8489097853243
43.7411302	8 25.2579499809044
43.7671302	8 29.6307383449993
43.7931302	8 38.3703815018039
43.8191302	8 39.1912950467671
43.8451302	8 39.0002793907707
43.8711302	8 41.3677633469561
43.8971302	8 31.8700999683129
43.9231302	8 35.1548567888115
43.9491302	8 40.0379292031074
43.9751302	8 36.5032880758233
44.0011302	8 54.2294827280876
44.0271302	8 39.835336781063
44.0531302	8 34.878670817288
44.0791302	8 39.5487343932932
44.1051302	8 36.8016124929802
44.1311302	8 35.6901158449901
44.1571302	8 32.6005078236092
44.1831302	8 28.3200823976738
44.2091302	8 30.9609123802103
44.2351302	8 38.2018742587866
44.2611302	8 41.6405833553333
44.2871302	8 36.3269300020243
44.3131302	8 33.0002364075752
44.3391302	8 37.2740468794116
44.3651302	8 39.3996572960877
44.3911302	8 33.0931377509855
44.4171302	8 35.3889975155983
44.4431302	8 32.007910906911
44.4691302	8 34.4147194645176
44.4951302	8 38.2450247900196
44.5211302	8 37.0825352814248
44.5471302	8 35.3393605538896
44.5731302	8 37.6907055553753
44.5991302	8 42.5115490264425
44.6251302	8 44.5043071947448
44.6511302	8 41.0861499885006
44.6771302	8 38.8892750613497
44.7031302	8 41.5287131165762
44.7291302	8 41.9236390609461
44.7551302	8 39.3862474330247
44.7811302	8 36.7676206636304
44.8071302	8 44.6153354284037
44.8331302	8 43.13811436929
44.8591302	8 37.1816800553823
44.8851302	8 38.3588695656528
44.9111302	8 34.4532665997172
44.9371302	8 42.5591623059106
44.9631302	8 32.1585864019037
44.9891302	8 30.5255629920874
45.0151302	8 40.9424809895294
45.0411302	8 38.6575878543947
45.0671302	8 36.3315963276407
45.0931302	8 37.1955454982038
45.1191302	8 43.4979216232388
45.1451302	8 36.1829568583835
45.1711302	8 33.7580540448084
45.1971302	8 37.7172165212922
45.2231302	8 35.90770261887
45.2491302	8 30.8944322758024
45.2751302	8 27.7865937375616
45.3011302	8 37.4606298631567
45.3271302	8 39.4320183220053
45.3531302	8 32.5651780471709
45.3791302	8 36.9320220088082
45.4051302	8 33.4077063056725
45.4311302	8 32.8682323360453
45.4571302	8 26.7587433313977
45.4831302	8 38.6523000600959
45.5091302	8 34.3750719307709
45.5351302	8 23.6208615365229
45.5611302	8 37.7117834636527
45.5871302	8 35.9950284189142
45.6131302	8 37.4914850489076
45.6391302	8 45.941974843233
45.6651302	8 30.0002149159774
45.6911302	8 30.0947385614104
45.7171302	8 31.1694391815686
45.7431302	8 33.7471709704951
45.7691302	8 42.4173027907395
45.7951302	8 33.5064741670819
45.8211302	8 25.674401685358
45.8471302	8 39.5098234624958
45.8731302	8 26.2513660949108
45.8991302	8 35.9242434548275
45.9251302	8 31.0055098741421
45.9511302	8 31.9955876157055
45.9771302	8 37.9129318914604
46.0031302	8 34.0981308400198
46.0291302	8 33.0346233192902
46.0551302	8 33.0002364075752
46.0811302	8 38.6749767856346
46.1071302	8 43.6796542329684
46.1331302	8 29.1808898546627
46.1591302	8 38.0750952637844
46.1851302	8 39.0002793907707
46.2111302	8 37.2081407371365
46.2371302	8 32.5694939018064
46.2631302	8 33.7527075190615
46.2891302	8 31.4012714421246
46.3151302	8 35.2822668225191
46.3411302	8 36.8467517531375
46.3671302	8 38.6734225818272
46.3931302	8 34.8669610666528
46.4191302	8 34.8169921416943
46.4451302	8 45.4890859191807
46.4711302	8 36.0465681488802
46.4971302	8 32.2132331210333
46.5231302	8 41.3252875473646
46.5491302	8 33.2598918464873
46.5751302	8 29.2429569131471
46.6011302	8 31.2422364768914
46.6271302	8 32.0002292437093
46.6531302	8 33.4552546819472
46.6791302	8 33.2778522566556
46.7051302	8 37.2454600074001
46.7311302	8 39.6979015628375
46.7571302	8 48.9404785620914
46.7831302	8 42.8334999410049
46.8091302	8 32.6572571200603
46.8351302	8 37.8957564413966
46.8611302	8 39.4081140855101
46.8871302	8 43.1053250640564
46.9131302	8 41.6028139673168
46.9391302	8 37.1453751442609
46.9651302	8 31.7415536526444
46.9911302	8 33.1895063366476
47.0171302	8 37.7659262945479
47.0431302	8 40.7362025024346
47.0691302	8 37.4504933411628
47.0951302	8 36.7942978118428
47.1211302	8 37.3535921302415
47.1471302	8 31.6884126276579
47.1731302	8 34.8780529250395
47.1991302	8 36.8422962698781
47.2251302	8 39.1093177502224
47.2511302	8 39.50939718348
47.2771302	8 35.9572832624263
47.3031302	8 34.6448584296731
47.3291302	8 37.1028086167126
47.3551302	8 42.1622566539603
47.3811302	8 35.0546915655286
47.4071302	8 35.5954745005217
47.4331302	8 39.7026216568636
47.4591302	8 36.9392233967124
47.4851302	8 47.5593203774255
47.5111302	8 54.6002639106847
47.5371302	8 43.9784037704107
47.5631302	8 42.5050834693526
47.5891302	8 56.8895791405208
47.6151302	8 55.0003940126253
47.6411302	8 51.1454594262677
47.6671302	8 48.0867172603701
47.6931302	8 50.0492698033527
47.7191302	8 41.2003327370417
47.7451302	8 50.1748445655251
47.7711302	8 55.301121875192
47.7971302	8 51.9290224245423
47.8231302	8 45.6519706369029
47.8491302	8 53.6454811183484
47.8751302	8 49.7392907090107
47.9011302	8 48.498046250001
47.9271302	8 48.4477604725623
47.9531302	8 53.4630240860403
47.9791302	8 54.336172694616
48.0051302	8 48.6165003381081
48.0311302	8 37.814450150932
48.0571302	8 42.5087186841767
48.0831302	8 32.5454694268727
48.1091302	8 36.7185670668122
48.1351302	8 44.5145727582256
48.1611302	8 42.152302326378
48.1871302	8 42.5740489979167
48.2131302	8 39.868115299768
48.2391302	8 40.0936121931098
48.2651302	8 47.3271690512413
48.2911302	8 43.1253886683526
48.3171302	8 51.0607018067192
48.3431302	8 31.5879766503304
48.3691302	8 26.9276580002743
48.3951302	8 26.6890098853966
48.4211302	8 36.789444123181
48.4471302	8 33.1713969691505
48.4731302	8 37.0660151546858
48.4991302	8 39.0002793907707
48.5251302	8 38.9611448207231
48.5511302	8 36.0190364718443
48.5771302	8 41.9595029212267
48.6031302	8 30.2007919731083
48.6291302	8 30.0002149159774
48.6551302	8 30.9636771359415
48.6811302	8 36.7215048322055
48.7071302	8 39.831161155508
48.7331302	8 33.4642680008676
48.7591302	8 39.4668492993498
48.7851302	8 37.2532515697021
48.8111302	8 37.0002650630388
48.8371302	8 40.5759102415599
48.8631302	8 37.4643089182629
48.8891302	8 37.8743461685281
48.9151302	8 37.1361062159858
48.9411302	8 43.8342723938254
48.9671302	8 40.7786432650763
48.9931302	8 43.337969463466
49.0191302	8 38.2287757816413
49.0451302	8 32.1127218346406
49.0711302	8 32.6095729668354
49.0971302	8 40.9478398968292
49.1231302	8 35.1518555026838
49.1491302	8 39.1996776858506
49.1751302	8 39.4702635880743
49.2011302	8 35.2247795375533
49.2271302	8 36.2357981996604
49.2531302	8 39.2060744075471
49.2791302	8 38.5495771807723
49.3051302	8 35.1335749038799
49.3311302	8 33.2948643369904
49.3571302	8 42.0412702260191
49.3831302	8 39.8303881300449
49.4091302	8 41.7297027182142
49.4351302	8 40.006002073088
49.4611302	8 47.8373286508802
49.4871302	8 60.1051550221986
49.5131302	8 60.8205906251316
49.5391302	8 57.7483057123154
49.5651302	8 63.1618421735213
49.5911302	8 65.7880234015247
49.6171302	8 63.2115260687581
49.6431302	8 51.4452783667997
49.6691302	8 53.2240432906519
49.6951302	8 48.1025037122081
49.7211302	8 39.0002793907707
49.7471302	8 41.7339679973865
49.7731302	8 44.5371378368528
49.7991302	8 43.9465073096018
49.8251302	8 37.3133912325071
49.8511302	8 37.5718336935203
49.8771302	8 40.0182061354538
49.9031302	8 35.5389593913596
49.9291302	8 40.2036719192995
49.9551302	8 44.1967064931854
49.9811302	8 42.829720145895
50.0071302	8 44.1054393494106
50.0331302	8 35.9998853629196
50.0591302	8 33.414363271432
50.0851302	8 42.4179971109346
50.1111302	8 42.5925269122385
50.1371302	8 36.4301763304152
50.1631302	8 28.0002005882456
50.1891302	8 29.8903798396682
50.2151302	8 32.2639948961474
50.2411302	8 34.5822786912789
50.2671302	8 39.6071314522107
50.2931302	8 35.6467631750285
50.3191302	8 35.9563798044629
50.3451302	8 40.7261197509219
50.3711302	8 37.0692974451136
50.3971302	8 35.8959602264474
50.4231302	8 37.7116174910952
50.4491302	8 37.0002650630388
50.4751302	8 38.3443877963815
50.5011302	8 42.0003008823684
50.5271302	8 37.0204137318171
50.5531302	8 26.5426636012372
50.5791302	8 40.5419653817293
50.6051302	8 37.2462868002407
50.6311302	8 32.2562259553187
50.6571302	8 36.8008461783636
50.6831302	8 35.2422427387532
50.7091302	8 31.820640548175
50.7351302	8 31.8485900846631
50.7611302	8 37.4380844567129
50.7871302	8 44.8504789621432
50.8131302	8 40.7819639132959
50.8391302	8 22.6903223360504
50.8651302	8 32.9193604184386
50.8911302	8 27.0872651469448
50.9171302	8 43.6999471832105
50.9431302	8 41.902369529098
50.9691302	8 49.7959780598277
50.9951302	8 36.1410126830101
51.0211302	8 37.637498442817
51.0471302	8 31.6969460270436
51.0731302	8 26.4065073425864
51.0991302	8 35.7852388037164
51.1251302	8 29.0834154283767
51.1511302	8 33.0873310035405
51.1771302	8 41.0022371783531
51.2031302	8 42.9823926614801
51.2291302	8 36.1323674078053
51.2551302	8 40.856354310912
51.2811302	8 31.3872518407278
51.3071302	8 29.0974438934297
51.3331302	8 36.5319997412035
51.3591302	8 37.0002650630388
51.3851302	8 33.3136898250567
51.4111302	8 31.1767789777254
51.4371302	8 40.0124024864276
51.4631302	8 34.7580208813986
51.4891302	8 40.1731107465525
51.5151302	8 39.2564475718976
51.5411302	8 26.9321676885213
51.5671302	8 31.8169221699418
51.5931302	8 37.2111253555308
51.6191302	8 28.0131198866555
51.6451302	8 37.5130526668159
51.6711302	8 31.8759614958385
51.6971302	8 28.3951800933591
51.7231302	8 36.7188260723728
51.7491302	8 26.4772838360793
51.7751302	8 32.2734303000904
51.8011302	8 36.5259648013615
51.8271302	8 27.9649618015561
51.8531302	8 46.5479575693497
51.8791302	8 40.8043753610728
51.9051302	8 38.1698478634088
51.9311302	8 32.5807453491961
51.9571302	8 47.5763870723571
51.9831302	8 43.9074962895299
52.0091302	8 31.4829782464164
52.0351302	8 33.3880079366655
52.0611302	8 38.6545011951015
52.0871302	8 41.3075780134596
52.1131302	8 40.7128396126861
52.1391302	8 40.6341020949071
52.1651302	8 39.1285923814019
52.1911302	8 33.7023747689977
52.2171302	8 32.2083625929618
52.2431302	8 33.0002364075752
52.2691302	8 35.9214367446665
52.2951302	8 36.2772973083618
52.3211302	8 37.8223001266934
52.3471302	8 37.7823074198099
52.3731302	8 32.1882000752187
52.3991302	8 33.2775245086371
52.4251302	8 36.4755155630435
52.4511302	8 31.8815826557729
52.4771302	8 27.4913591671972
52.5031302	8 37.3922314361934
52.5291302	8 44.6057368569537
52.5551302	8 32.9248047338593
52.5811302	8 27.2559676174054
52.6071302	8 31.4554206545049
52.6331302	8 33.3360796839821
52.6591302	8 35.8709875063482
52.6851302	8 39.1275315177887
52.7111302	8 38.2604571149518
52.7371302	8 32.1889902039572
52.7631302	8 34.1658861377526
52.7891302	8 34.3707644387542
52.8151302	8 30.3830937872589
52.8411302	8 35.2683324521188
52.8671302	8 31.1518625397874
52.8931302	8 27.3847163980581
52.9191302	8 28.6553451567145
52.9451302	8 28.2843026772315
52.9711302	8 31.4183001542013
52.9971302	8 30.1455056809766
53.0231302	8 34.105931123809
53.0491302	8 33.146216058201
53.0751302	8 36.5534211172775
53.1011302	8 36.133606625531
53.1271302	8 30.4867192400207
53.1531302	8 30.9748983548395
53.1791302	8 32.2618404476314
53.2051302	8 20.8592261011209
53.2311302	8 33.5660614881823
53.2571302	8 32.6217570848864
53.2831302	8 34.8029898828186
53.3091302	8 34.9369723610315
53.3351302	8 36.6936807672537
53.3611302	8 29.350497636056
53.3871302	8 44.4243247957644
53.4131302	8 34.2280333435392
53.4391302	8 25.7911856386372
53.4651302	8 38.1509617774954
53.4911302	8 43.9953479071101
53.5171302	8 29.9724327642993
53.5431302	8 37.5049290027484
53.5691302	8 33.6165832496841
53.5951302	8 39.5314798288224
53.6211302	8 34.4095597298315
53.6471302	8 39.8836780243138
53.6731302	8 37.7099372033601
53.6991302	8 32.2310736998318
53.7251302	8 37.8574773196558
53.7511302	8 33.0188802944546
53.7771302	8 34.0002435714411
53.8031302	8 34.0002435714411
53.8291302	8 43.8891579644632
53.8551302	8 26.3787410049315
53.8811302	8 29.8764312611587
53.9071302	8 35.7550918495212
53.9331302	8 36.9494889601932
53.9591302	8 33.2430011972402
53.9851302	8 44.1530468701268
54.0111302	8 45.0003223739661
54.0371302	8 50.4577464703961
54.0631302	8 46.5020874163231
54.0891302	8 55.7791949569935
54.1151302	8 53.4816877976122
54.1411302	8 55.6096748082411
54.1671302	8 59.4398009626722
54.1931302	8 62.5502343878796
54.2191302	8 53.7602339921055
54.2451302	8 55.3207911723633
54.2711302	8 48.6186950621214
54.2971302	8 43.7592388069261
54.3231302	8 40.5992299088665
54.3491302	8 36.8385094164286
54.3751302	8 37.5613162791362
54.4011302	8 44.9357990856039
54.4271302	8 34.0684536874066
54.4531302	8 36.7572700724079
54.4791302	8 36.0368041439719
54.5051302	8 32.0764358667907
54.5311302	8 31.0002220798433
54.5571302	8 35.9780867757601
54.5831302	8 40.8051059605758
54.6091302	8 32.3181267649739
54.6351302	8 34.131297416672
54.6611302	8 43.0421260403297
54.6871302	8 37.4020932444932
54.7131302	8 34.9546994992492
54.7391302	8 31.5092496805926
54.7651302	8 23.9469476874397
54.7911302	8 38.4089380195582
54.8171302	8 42.2702505210567
54.8431302	8 36.79644777816
54.8691302	8 38.9602435481831
54.8951302	8 29.3586530138741
54.9211302	8 30.1548214917613
54.9471302	8 38.6870206013102
54.9731302	8 41.6572968091969
54.9991302	8 37.5760914767395
55.0251302	8 30.8702101580587
55.0511302	8 28.477616284303
55.0771302	8 32.614287947389
55.1031302	8 28.4533233256907
55.1291302	8 24.9242472180746
55.1551302	8 32.4141440469077
55.1811302	8 35.4731214669227
55.2071302	8 39.7039029955357
55.2331302	8 39.9229503278277
55.2591302	8 34.5571252874026
55.2851302	8 33.1338228647736
55.3111302	8 35.3865913138165
55.3371302	8 40.0002865546366
55.3631302	8 35.5621707887898
55.3891302	8 33.3292574776815
55.4151302	8 38.4657470327107
55.4411302	8 32.6367798259753
55.4671302	8 26.6363887330392
55.4931302	8 28.4774134379029
55.5191302	8 31.9683129009766
55.5451302	8 32.3386307693797
55.5711302	8 36.6761207499803
55.5971302	8 37.5714039916126
55.6231302	8 35.522639487986
55.6491302	8 26.5329531210796
55.6751302	8 35.2795051898249
55.7011302	8 34.9025635917099
55.7271302	8 33.0582631728897
55.7531302	8 37.5278182255215
55.7791302	8 40.7769094165976
55.8051302	8 35.3569226729522
55.8311302	8 31.7989997480829
55.8571302	8 37.3554731985762
55.8831302	8 34.7952328204348
55.9091302	8 37.3169915165727
55.9351302	8 47.4817985682681
55.9611302	8 31.6496839813875
55.9871302	8 30.992360135519
[truncated: 922 more rows]
