# Supplementary material for: Construction and characterization of nano-oval BaTi0.7Fe0.3O3@NiFe2O4 nanocomposites as an effective platform for the determination of H2O2
Source: Sci Rep. 2023 Jun 3;13:9048. doi: 10.1038/s41598-023-36076-6 (PMC10239493; doi:10.1038/s41598-023-36076-6)
Supplement: Supplementary file 7 — Supplementary Information 7. [file 41598_2023_36076_MOESM7_ESM.txt]

TITLE
DATA TYPE
ORIGIN	JASCO
OWNER
DATE	02/01/01
TIME	02:46:33
SPECTROMETER/DATA SYSTEM	JASCO Corp., V-570, Rev. 1.00
RESOLUTION
DELTAX	-2
XUNITS	NANOMETERS
YUNITS	REFLECTANCE
FIRSTX	2500.0000
LASTX	190.0000
NPOINTS	1156
FIRSTY	0.27564
MAXY	0.40061
MINY	0.10420
XYDATA
2500.0000	27.564
2498.0000	26.413
2496.0000	26.806
2494.0000	27.547
2492.0000	28.904
2490.0000	28.824
2488.0000	28.624
2486.0000	28.306
2484.0000	26.399
2482.0000	27.038
2480.0000	26.53
2478.0000	25.631
2476.0000	26.236
2474.0000	26.204
2472.0000	27.128
2470.0000	27.451
2468.0000	28.653
2466.0000	27.919
2464.0000	28.321
2462.0000	28.628
2460.0000	27.775
2458.0000	28.255
2456.0000	27.552
2454.0000	27.631
2452.0000	28.099
2450.0000	28.401
2448.0000	29.455
2446.0000	29.844
2444.0000	29.595
2442.0000	29.627
2440.0000	29.668
2438.0000	29.049
2436.0000	29.382
2434.0000	29.284
2432.0000	28.659
2430.0000	29.938
2428.0000	30.225
2426.0000	30.527
2424.0000	30.645
2422.0000	29.753
2420.0000	30.168
2418.0000	30.228
2416.0000	31.141
2414.0000	31.679
2412.0000	31.359
2410.0000	31.167
2408.0000	30.979
2406.0000	30.99
2404.0000	31.674
2402.0000	31.899
2400.0000	31.282
2398.0000	32.405
2396.0000	32.336
2394.0000	32.896
2392.0000	33.151
2390.0000	31.923
2388.0000	31.114
2386.0000	31.068
2384.0000	31.648
2382.0000	32.446
2380.0000	33.153
2378.0000	33.309
2376.0000	33.027
2374.0000	33.004
2372.0000	33.11
2370.0000	32.606
2368.0000	32.604
2366.0000	32.416
2364.0000	32.556
2362.0000	33.308
2360.0000	33.339
2358.0000	33.914
2356.0000	34.231
2354.0000	33.963
2352.0000	34.133
2350.0000	34.413
2348.0000	33.613
2346.0000	33.062
2344.0000	33.019
2342.0000	32.511
2340.0000	32.981
2338.0000	33.57
2336.0000	33.757
2334.0000	33.699
2332.0000	33.438
2330.0000	33.279
2328.0000	33.115
2326.0000	33.17
2324.0000	33.22
2322.0000	33.479
2320.0000	33.09
2318.0000	33.227
2316.0000	32.938
2314.0000	32.657
2312.0000	32.836
2310.0000	32.252
2308.0000	32.114
2306.0000	32.38
2304.0000	32.167
2302.0000	32.398
2300.0000	33.035
2298.0000	32.483
2296.0000	32.881
2294.0000	32.582
2292.0000	32.052
2290.0000	31.899
2288.0000	31.539
2286.0000	31.536
2284.0000	31.442
2282.0000	31.369
2280.0000	31.233
2278.0000	31.171
2276.0000	31.102
2274.0000	31.175
2272.0000	30.86
2270.0000	30.983
2268.0000	30.982
2266.0000	30.985
2264.0000	30.913
2262.0000	31.117
2260.0000	30.835
2258.0000	30.603
2256.0000	30.879
2254.0000	30.203
2252.0000	30.681
2250.0000	30.841
2248.0000	30.814
2246.0000	31.019
2244.0000	30.783
2242.0000	30.596
2240.0000	30.5
2238.0000	30.453
2236.0000	30.268
2234.0000	30.2
2232.0000	30.274
2230.0000	30.502
2228.0000	30.85
2226.0000	30.974
2224.0000	30.872
2222.0000	30.634
2220.0000	30.139
2218.0000	30.036
2216.0000	29.925
2214.0000	30.088
2212.0000	30.404
2210.0000	30.261
2208.0000	30.15
2206.0000	30.081
2204.0000	29.64
2202.0000	29.958
2200.0000	30.146
2198.0000	30.349
2196.0000	30.65
2194.0000	30.809
2192.0000	30.681
2190.0000	30.819
2188.0000	30.712
2186.0000	30.842
2184.0000	31.525
2182.0000	31.634
2180.0000	32.353
2178.0000	32.621
2176.0000	32.628
2174.0000	32.578
2172.0000	32.642
2170.0000	32.416
2168.0000	32.327
2166.0000	32.271
2164.0000	32.159
2162.0000	32.393
2160.0000	32.474
2158.0000	32.919
2156.0000	33.114
2154.0000	33.257
2152.0000	33.228
2150.0000	32.863
2148.0000	32.87
2146.0000	32.557
2144.0000	32.555
2142.0000	32.886
2140.0000	32.443
2138.0000	32.494
2136.0000	32.756
2134.0000	32.695
2132.0000	33.016
2130.0000	32.963
2128.0000	32.764
2126.0000	32.594
2124.0000	32.551
2122.0000	32.344
2120.0000	32.224
2118.0000	32.028
2116.0000	31.799
2114.0000	31.875
2112.0000	31.606
2110.0000	31.431
2108.0000	31.596
2106.0000	31.4
2104.0000	31.531
2102.0000	31.812
2100.0000	31.71
2098.0000	31.741
2096.0000	31.476
2094.0000	31.284
2092.0000	31.14
2090.0000	31.479
2088.0000	31.79
2086.0000	31.825
2084.0000	31.9
2082.0000	31.679
2080.0000	31.348
2078.0000	31.2
2076.0000	31.106
2074.0000	30.649
2072.0000	30.713
2070.0000	30.892
2068.0000	30.79
2066.0000	30.91
2064.0000	30.693
2062.0000	30.104
2060.0000	29.882
2058.0000	29.843
2056.0000	29.826
2054.0000	29.915
2052.0000	30.013
2050.0000	29.823
2048.0000	29.969
2046.0000	29.846
2044.0000	29.77
2042.0000	29.781
2040.0000	29.48
2038.0000	29.466
2036.0000	29.156
2034.0000	29.122
2032.0000	28.919
2030.0000	28.723
2028.0000	28.462
2026.0000	28.279
2024.0000	28.289
2022.0000	28.337
2020.0000	28.385
2018.0000	28.396
2016.0000	27.936
2014.0000	27.71
2012.0000	27.317
2010.0000	26.9
2008.0000	26.853
2006.0000	26.563
2004.0000	26.719
2002.0000	26.554
2000.0000	26.507
1998.0000	26.542
1996.0000	26.289
1994.0000	26.04
1992.0000	25.757
1990.0000	25.451
1988.0000	25.363
1986.0000	25.468
1984.0000	25.481
1982.0000	25.5
1980.0000	25.349
1978.0000	25.017
1976.0000	25.009
1974.0000	24.959
1972.0000	24.832
1970.0000	24.796
1968.0000	24.605
1966.0000	24.701
1964.0000	24.914
1962.0000	24.956
1960.0000	24.978
1958.0000	24.838
1956.0000	24.784
1954.0000	24.886
1952.0000	24.924
1950.0000	24.901
1948.0000	24.737
1946.0000	24.803
1944.0000	24.976
1942.0000	24.856
1940.0000	25.035
1938.0000	24.701
1936.0000	24.615
1934.0000	24.954
1932.0000	24.967
1930.0000	25.255
1928.0000	25.366
1926.0000	25.269
1924.0000	25.282
1922.0000	25.241
1920.0000	25.419
1918.0000	25.257
1916.0000	25.307
1914.0000	25.569
1912.0000	25.612
1910.0000	25.988
1908.0000	26.13
1906.0000	26.109
1904.0000	26.316
1902.0000	26.77
1900.0000	27.28
1898.0000	27.307
1896.0000	27.531
1894.0000	27.592
1892.0000	27.682
1890.0000	27.756
1888.0000	27.781
1886.0000	27.982
1884.0000	27.985
1882.0000	27.925
1880.0000	28.075
1878.0000	27.832
1876.0000	27.922
1874.0000	27.885
1872.0000	27.967
1870.0000	28.211
1868.0000	28.176
1866.0000	28.145
1864.0000	27.999
1862.0000	27.931
1860.0000	27.809
1858.0000	27.816
1856.0000	27.823
1854.0000	27.633
1852.0000	27.825
1850.0000	27.859
1848.0000	27.841
1846.0000	27.897
1844.0000	27.797
1842.0000	27.842
1840.0000	27.791
1838.0000	27.826
1836.0000	27.745
1834.0000	27.567
1832.0000	27.571
1830.0000	27.529
1828.0000	27.379
1826.0000	27.405
1824.0000	27.338
1822.0000	27.21
1820.0000	27.276
1818.0000	27.236
1816.0000	27.178
1814.0000	27.19
1812.0000	27.145
1810.0000	27.038
1808.0000	27.079
1806.0000	26.976
1804.0000	26.844
1802.0000	26.794
1800.0000	26.667
1798.0000	26.633
1796.0000	26.758
1794.0000	26.779
1792.0000	26.79
1790.0000	26.699
1788.0000	26.581
1786.0000	26.55
1784.0000	26.521
1782.0000	26.529
1780.0000	26.491
1778.0000	26.464
1776.0000	26.342
1774.0000	26.353
1772.0000	26.295
1770.0000	26.215
1768.0000	26.163
1766.0000	26.045
1764.0000	26.02
1762.0000	25.949
1760.0000	25.932
1758.0000	25.973
1756.0000	25.932
1754.0000	25.987
1752.0000	25.944
1750.0000	25.852
1748.0000	25.82
1746.0000	25.75
1744.0000	25.797
1742.0000	25.768
1740.0000	25.771
1738.0000	25.795
1736.0000	25.686
1734.0000	25.736
1732.0000	25.702
1730.0000	25.654
1728.0000	25.64
1726.0000	25.575
1724.0000	25.573
1722.0000	25.548
1720.0000	25.553
1718.0000	25.52
1716.0000	25.475
1714.0000	25.393
1712.0000	25.318
1710.0000	25.29
1708.0000	25.258
1706.0000	25.291
1704.0000	25.315
1702.0000	25.325
1700.0000	25.352
1698.0000	25.327
1696.0000	25.273
1694.0000	25.142
1692.0000	25.075
1690.0000	25.016
1688.0000	24.95
1686.0000	24.935
1684.0000	24.924
1682.0000	24.891
1680.0000	24.834
1678.0000	24.795
1676.0000	24.667
1674.0000	24.593
1672.0000	24.525
1670.0000	24.539
1668.0000	24.506
1666.0000	24.499
1664.0000	24.517
1662.0000	24.434
1660.0000	24.393
1658.0000	24.359
1656.0000	24.284
1654.0000	24.249
1652.0000	24.229
1650.0000	24.164
1648.0000	24.161
1646.0000	24.13
1644.0000	24.103
1642.0000	24.018
1640.0000	24.015
1638.0000	23.946
1636.0000	23.868
1634.0000	23.888
1632.0000	23.819
1630.0000	23.834
1628.0000	23.815
1626.0000	23.769
1624.0000	23.714
1622.0000	23.647
1620.0000	23.592
1618.0000	23.546
1616.0000	23.53
1614.0000	23.501
1612.0000	23.426
1610.0000	23.323
1608.0000	23.336
1606.0000	23.325
1604.0000	23.317
1602.0000	23.323
1600.0000	23.205
1598.0000	23.076
1596.0000	23.04
1594.0000	22.981
1592.0000	22.966
1590.0000	22.965
1588.0000	22.959
1586.0000	22.899
1584.0000	22.868
1582.0000	22.819
1580.0000	22.782
1578.0000	22.748
1576.0000	22.68
1574.0000	22.661
1572.0000	22.565
1570.0000	22.566
1568.0000	22.499
1566.0000	22.46
1564.0000	22.384
1562.0000	22.336
1560.0000	22.311
1558.0000	22.252
1556.0000	22.242
1554.0000	22.231
1552.0000	22.135
1550.0000	22.149
1548.0000	22.156
1546.0000	22.081
1544.0000	22.092
1542.0000	21.975
1540.0000	21.92
1538.0000	21.876
1536.0000	21.863
1534.0000	21.863
1532.0000	21.801
1530.0000	21.719
1528.0000	21.668
1526.0000	21.635
1524.0000	21.593
1522.0000	21.545
1520.0000	21.481
1518.0000	21.384
1516.0000	21.418
1514.0000	21.352
1512.0000	21.327
1510.0000	21.317
1508.0000	21.195
1506.0000	21.165
1504.0000	21.105
1502.0000	21.079
1500.0000	21.042
1498.0000	21.017
1496.0000	20.964
1494.0000	20.854
1492.0000	20.804
1490.0000	20.752
1488.0000	20.693
1486.0000	20.66
1484.0000	20.619
1482.0000	20.602
1480.0000	20.571
1478.0000	20.528
1476.0000	20.506
1474.0000	20.43
1472.0000	20.404
1470.0000	20.38
1468.0000	20.309
1466.0000	20.289
1464.0000	20.259
1462.0000	20.196
1460.0000	20.157
1458.0000	20.12
1456.0000	20.073
1454.0000	20.053
1452.0000	20.023
1450.0000	19.988
1448.0000	19.921
1446.0000	19.938
1444.0000	19.913
1442.0000	19.887
1440.0000	19.891
1438.0000	19.823
1436.0000	19.829
1434.0000	19.802
1432.0000	19.698
1430.0000	19.726
1428.0000	19.683
1426.0000	19.669
1424.0000	19.712
1422.0000	19.661
1420.0000	19.598
1418.0000	19.58
1416.0000	19.538
1414.0000	19.493
1412.0000	19.497
1410.0000	19.444
1408.0000	19.427
1406.0000	19.391
1404.0000	19.381
1402.0000	19.361
1400.0000	19.325
1398.0000	19.274
1396.0000	19.208
1394.0000	19.168
1392.0000	19.129
1390.0000	19.092
1388.0000	19.059
1386.0000	19.008
1384.0000	18.952
1382.0000	18.914
1380.0000	18.862
1378.0000	18.882
1376.0000	18.873
1374.0000	18.869
1372.0000	18.844
1370.0000	18.851
1368.0000	18.819
1366.0000	18.785
1364.0000	18.785
1362.0000	18.782
1360.0000	18.818
1358.0000	18.859
1356.0000	18.898
1354.0000	18.852
1352.0000	18.819
1350.0000	18.757
1348.0000	18.697
1346.0000	18.657
1344.0000	18.611
1342.0000	18.603
1340.0000	18.58
1338.0000	18.539
1336.0000	18.544
1334.0000	18.511
1332.0000	18.48
1330.0000	18.466
1328.0000	18.42
1326.0000	18.382
1324.0000	18.349
1322.0000	18.306
1320.0000	18.277
1318.0000	18.229
1316.0000	18.163
1314.0000	18.124
1312.0000	18.115
1310.0000	18.105
1308.0000	18.087
1306.0000	18.074
1304.0000	18.019
1302.0000	18.009
1300.0000	17.966
1298.0000	17.919
1296.0000	17.854
1294.0000	17.785
1292.0000	17.763
1290.0000	17.738
1288.0000	17.738
1286.0000	17.72
1284.0000	17.692
1282.0000	17.642
1280.0000	17.618
1278.0000	17.572
1276.0000	17.548
1274.0000	17.519
1272.0000	17.462
1270.0000	17.428
1268.0000	17.395
1266.0000	17.364
1264.0000	17.328
1262.0000	17.305
1260.0000	17.254
1258.0000	17.22
1256.0000	17.197
1254.0000	17.181
1252.0000	17.15
1250.0000	17.117
1248.0000	17.081
1246.0000	17.024
1244.0000	16.993
1242.0000	16.969
1240.0000	16.923
1238.0000	16.899
1236.0000	16.862
1234.0000	16.846
1232.0000	16.825
1230.0000	16.773
1228.0000	16.754
1226.0000	16.703
1224.0000	16.676
1222.0000	16.667
1220.0000	16.655
1218.0000	16.614
1216.0000	16.568
1214.0000	16.535
1212.0000	16.472
1210.0000	16.433
1208.0000	16.409
1206.0000	16.346
1204.0000	16.31
1202.0000	16.283
1200.0000	16.28
1198.0000	16.231
1196.0000	16.233
1194.0000	16.189
1192.0000	16.186
1190.0000	16.139
1188.0000	16.126
1186.0000	16.092
1184.0000	16.042
1182.0000	16.019
1180.0000	15.96
1178.0000	15.922
1176.0000	15.893
1174.0000	15.847
1172.0000	15.813
1170.0000	15.807
1168.0000	15.769
1166.0000	15.76
1164.0000	15.739
1162.0000	15.726
1160.0000	15.704
1158.0000	15.659
1156.0000	15.64
1154.0000	15.601
1152.0000	15.575
1150.0000	15.542
1148.0000	15.512
1146.0000	15.47
1144.0000	15.459
1142.0000	15.425
1140.0000	15.369
1138.0000	15.316
1136.0000	15.278
1134.0000	15.255
1132.0000	15.257
1130.0000	15.26
1128.0000	15.219
1126.0000	15.203
1124.0000	15.156
1122.0000	15.142
1120.0000	15.109
1118.0000	15.079
1116.0000	15.051
1114.0000	14.991
1112.0000	14.971
1110.0000	14.948
1108.0000	14.93
1106.0000	14.896
1104.0000	14.869
1102.0000	14.83
1100.0000	14.79
1098.0000	14.755
1096.0000	14.726
1094.0000	14.694
1092.0000	14.633
1090.0000	14.623
1088.0000	14.598
1086.0000	14.595
1084.0000	14.588
1082.0000	14.568
1080.0000	14.532
1078.0000	14.49
1076.0000	14.48
1074.0000	14.443
1072.0000	14.418
1070.0000	14.358
1068.0000	14.321
1066.0000	14.308
1064.0000	14.295
1062.0000	14.268
1060.0000	14.251
1058.0000	14.218
1056.0000	14.168
1054.0000	14.154
1052.0000	14.116
1050.0000	14.081
1048.0000	14.047
1046.0000	14.04
1044.0000	14.034
1042.0000	14.008
1040.0000	13.994
1038.0000	13.981
1036.0000	13.92
1034.0000	13.89
1032.0000	13.872
1030.0000	13.814
1028.0000	13.791
1026.0000	13.777
1024.0000	13.764
1022.0000	13.758
1020.0000	13.74
1018.0000	13.706
1016.0000	13.681
1014.0000	13.646
1012.0000	13.631
1010.0000	13.606
1008.0000	13.566
1006.0000	13.528
1004.0000	13.501
1002.0000	13.479
1000.0000	13.455
998.0000	13.445
996.0000	13.403
994.0000	13.399
992.0000	13.362
990.0000	13.342
988.0000	13.32
986.0000	13.305
984.0000	13.277
982.0000	13.248
980.0000	13.224
978.0000	13.186
976.0000	13.182
974.0000	13.159
972.0000	13.164
970.0000	13.112
968.0000	13.105
966.0000	13.055
964.0000	13.037
962.0000	13.031
960.0000	12.995
958.0000	12.989
956.0000	12.956
954.0000	12.927
952.0000	12.895
950.0000	12.88
948.0000	12.808
946.0000	12.814
944.0000	12.799
942.0000	12.78
940.0000	12.79
938.0000	12.74
936.0000	12.707
934.0000	12.71
932.0000	12.728
930.0000	12.74
928.0000	12.725
926.0000	12.672
924.0000	12.647
922.0000	12.623
920.0000	12.63
918.0000	12.626
916.0000	12.58
914.0000	12.515
912.0000	12.489
910.0000	12.505
908.0000	12.479
906.0000	12.484
904.0000	12.437
902.0000	12.403
900.0000	12.342
898.0000	12.332
896.0000	12.347
894.0000	12.321
892.0000	12.398
890.0000	12.384
888.0000	12.357
886.0000	12.341
884.0000	12.339
882.0000	12.316
880.0000	12.352
878.0000	12.284
876.0000	12.241
874.0000	12.22
872.0000	12.133
870.0000	12.208
868.0000	12.201
866.0000	12.201
864.0000	12.255
862.0000	12.187
860.0000	12.116
858.0000	12.15
856.0000	12.062
854.0000	12.122
852.0000	12.094
850.0000	12.303
848.0000	12.171
846.0000	11.867
844.0000	11.814
842.0000	11.792
840.0000	11.841
838.0000	11.878
836.0000	11.86
834.0000	11.834
832.0000	11.824
830.0000	11.799
828.0000	11.772
826.0000	11.769
824.0000	11.755
822.0000	11.771
820.0000	11.756
818.0000	11.739
816.0000	11.74
814.0000	11.693
812.0000	11.677
810.0000	11.66
808.0000	11.639
806.0000	11.652
804.0000	11.656
802.0000	11.649
800.0000	11.648
798.0000	11.63
796.0000	11.593
794.0000	11.578
792.0000	11.551
790.0000	11.556
788.0000	11.549
786.0000	11.547
784.0000	11.538
782.0000	11.514
780.0000	11.507
778.0000	11.486
776.0000	11.46
774.0000	11.439
772.0000	11.429
770.0000	11.416
768.0000	11.418
766.0000	11.411
764.0000	11.399
762.0000	11.401
760.0000	11.381
758.0000	11.368
756.0000	11.368
754.0000	11.344
752.0000	11.334
750.0000	11.317
748.0000	11.288
746.0000	11.276
744.0000	11.244
742.0000	11.261
740.0000	11.253
738.0000	11.25
736.0000	11.231
734.0000	11.219
732.0000	11.201
730.0000	11.178
728.0000	11.158
726.0000	11.162
724.0000	11.159
722.0000	11.142
720.0000	11.129
718.0000	11.119
716.0000	11.125
714.0000	11.123
712.0000	11.117
710.0000	11.095
708.0000	11.068
706.0000	11.066
704.0000	11.055
702.0000	11.048
700.0000	11.035
698.0000	11.019
696.0000	10.993
694.0000	10.972
692.0000	10.964
690.0000	10.949
688.0000	10.949
686.0000	10.93
684.0000	10.92
682.0000	10.911
680.0000	10.901
678.0000	10.912
676.0000	10.907
674.0000	10.896
672.0000	10.896
670.0000	10.889
668.0000	10.889
666.0000	10.896
664.0000	10.881
662.0000	10.87
660.0000	10.854
658.0000	10.837
656.0000	10.841
654.0000	10.829
652.0000	10.829
650.0000	10.809
648.0000	10.788
646.0000	10.792
644.0000	10.773
642.0000	10.788
640.0000	10.797
638.0000	10.788
636.0000	10.788
634.0000	10.78
632.0000	10.763
630.0000	10.764
628.0000	10.76
626.0000	10.755
624.0000	10.748
622.0000	10.734
620.0000	10.732
618.0000	10.729
616.0000	10.727
614.0000	10.727
612.0000	10.722
610.0000	10.711
608.0000	10.706
606.0000	10.7
604.0000	10.687
602.0000	10.683
600.0000	10.672
598.0000	10.659
596.0000	10.661
594.0000	10.65
592.0000	10.639
590.0000	10.625
588.0000	10.607
586.0000	10.586
584.0000	10.587
582.0000	10.58
580.0000	10.572
578.0000	10.562
576.0000	10.552
574.0000	10.55
572.0000	10.543
570.0000	10.54
568.0000	10.525
566.0000	10.513
564.0000	10.503
562.0000	10.489
560.0000	10.474
558.0000	10.464
556.0000	10.456
554.0000	10.465
552.0000	10.468
550.0000	10.454
548.0000	10.443
546.0000	10.427
544.0000	10.42
542.0000	10.424
540.0000	10.426
538.0000	10.437
536.0000	10.44
534.0000	10.442
532.0000	10.456
530.0000	10.452
528.0000	10.445
526.0000	10.452
524.0000	10.439
522.0000	10.451
520.0000	10.479
518.0000	10.484
516.0000	10.478
514.0000	10.491
512.0000	10.49
510.0000	10.51
508.0000	10.516
506.0000	10.508
504.0000	10.526
502.0000	10.54
500.0000	10.553
498.0000	10.565
496.0000	10.564
494.0000	10.56
492.0000	10.572
490.0000	10.583
488.0000	10.604
486.0000	10.605
484.0000	10.608
482.0000	10.609
480.0000	10.613
478.0000	10.637
476.0000	10.668
474.0000	10.692
472.0000	10.705
470.0000	10.716
468.0000	10.698
466.0000	10.705
464.0000	10.726
462.0000	10.738
460.0000	10.754
458.0000	10.753
456.0000	10.762
454.0000	10.762
452.0000	10.779
450.0000	10.786
448.0000	10.776
446.0000	10.793
444.0000	10.82
442.0000	10.86
440.0000	10.884
438.0000	10.905
436.0000	10.904
434.0000	10.901
432.0000	10.932
430.0000	10.936
428.0000	10.951
426.0000	10.969
424.0000	10.976
422.0000	10.975
420.0000	11.094
418.0000	11.109
416.0000	11.114
414.0000	11.118
412.0000	11.144
410.0000	11.157
408.0000	11.161
406.0000	11.214
404.0000	11.221
402.0000	11.224
400.0000	11.228
398.0000	11.224
396.0000	11.244
394.0000	11.281
392.0000	11.36
390.0000	11.386
388.0000	11.452
386.0000	11.508
384.0000	11.536
382.0000	11.581
380.0000	11.578
378.0000	11.6
376.0000	11.615
374.0000	11.699
372.0000	11.762
370.0000	12.01
368.0000	12.022
366.0000	11.985
364.0000	11.998
362.0000	12.058
360.0000	12.069
358.0000	12.093
356.0000	12.17
354.0000	12.227
352.0000	12.287
350.0000	12.333
348.0000	12.344
346.0000	12.424
344.0000	12.487
342.0000	12.509
340.0000	12.46
338.0000	12.532
336.0000	12.561
334.0000	12.713
332.0000	12.809
330.0000	12.969
328.0000	13.152
326.0000	13.291
324.0000	13.479
322.0000	13.639
320.0000	13.824
318.0000	13.989
316.0000	14.088
314.0000	14.155
312.0000	14.29
310.0000	14.425
308.0000	14.687
306.0000	14.962
304.0000	15.107
302.0000	15.106
300.0000	15.255
298.0000	15.285
296.0000	15.403
294.0000	15.645
292.0000	15.73
290.0000	15.912
288.0000	15.963
286.0000	16.059
284.0000	16.179
282.0000	16.268
280.0000	16.405
278.0000	16.479
276.0000	16.503
274.0000	16.496
272.0000	16.466
270.0000	16.562
268.0000	16.543
266.0000	16.485
264.0000	16.458
262.0000	16.312
260.0000	16.36
258.0000	16.301
256.0000	16.312
254.0000	16.319
252.0000	16.273
250.0000	16.489
248.0000	16.547
246.0000	16.74
244.0000	16.877
242.0000	17.035
240.0000	17.243
238.0000	17.482
236.0000	17.88
234.0000	18.247
232.0000	18.612
230.0000	18.738
228.0000	18.935
226.0000	19.2
224.0000	19.368
222.0000	19.748
220.0000	19.974
218.0000	19.863
216.0000	20.235
214.0000	20.883
212.0000	21.209
210.0000	22.213
208.0000	22.378
206.0000	21.7
204.0000	23.847
202.0000	25.647
200.0000	29.602
198.0000	34.229
196.0000	33.055
194.0000	40.061
192.0000	32.626
190.0000	37.221
