# Supplementary material for: Construction and characterization of nano-oval BaTi0.7Fe0.3O3@NiFe2O4 nanocomposites as an effective platform for the determination of H2O2
Source: Sci Rep. 2023 Jun 3;13:9048. doi: 10.1038/s41598-023-36076-6 (PMC10239493; doi:10.1038/s41598-023-36076-6)
Supplement: Supplementary file 8 — Supplementary Information 8. [file 41598_2023_36076_MOESM8_ESM.txt]

4.01313028	68.99975824
4.03913028	82.86022493
4.06513028	62.41733631
4.09113028	70.73260472
4.11713028	65.23737856
4.14313028	51.69498164
4.16913028	70.74906702
4.19513028	73.86160253
4.22113028	75.84178667
4.24713028	77.82055449
4.27313028	60.88574018
4.29913028	70.58035811
4.32513028	64.07213158
4.35113028	73.45264914
4.37713028	67.24942636
4.40313028	70.2563135
4.42913028	76.88786362
4.45513028	63.86812234
4.48113028	59.3576276
4.50713028	57.37640846
4.53313028	64.21441548
4.55913028	73.12388226
4.58513028	57.02125324
4.61113028	58.94650869
4.63713028	63.28490833
4.66313028	60.24073569
4.68913028	70.12952097
4.71513028	63.75118314
4.74113028	66.5000599
4.76713028	53.32978835
4.79313028	56.13066273
4.81913028	76.61845408
4.84513028	61.47709049
4.87113028	65.79689062
4.89713028	74.32446959
4.92313028	63.90428058
4.94913028	65.71408617
4.97513028	59.24039561
5.00113028	59.2299551
5.02713028	59.93418593
5.05313028	54.98486953
5.07913028	57.74593248
5.10513028	58.08302513
5.13113028	55.42705542
5.15713028	56.68963283
5.18313028	61.32139994
5.20913028	60.73896462
5.23513028	63.86950199
5.26113028	68.47676034
5.28713028	69.54065454
5.31313028	64.44999561
5.33913028	53.5546808
5.36513028	54.80790853
5.39113028	65.26753657
5.41713028	67.6782858
5.44313028	63.63764417
5.46913028	63.33352036
5.49513028	65.43371087
5.52113028	67.69851436
5.54713028	60.46395633
5.57313028	48.21432282
5.59913028	52.36883986
5.62513028	56.76901172
5.65113028	60.99960429
5.67713028	64.17444767
5.70313028	59.93528624
5.72913028	58.69068582
5.75513028	59.66413845
5.78113028	61.60271714
5.80713028	64.7917885
5.83313028	57.25148367
5.85913028	51.59141209
5.88513028	53.57059755
5.91113028	53.89769393
5.93713028	52.32814814
5.96313028	57.79118789
5.98913028	61.77089343
6.01513028	56.58349239
6.04113028	51.54824606
6.06713028	51.08010019
6.09313028	59.33090659
6.11913028	74.23384634
6.14513028	66.25379725
6.17113028	60.17722823
6.19713028	50.33106367
6.22313028	67.46907269
6.24913028	68.82699746
6.27513028	60.35826138
6.30113028	51.52243405
6.32713028	61.06504768
6.35313028	53.57144109
6.37913028	50.29158683
6.40513028	52.99941732
6.43113028	54.39048127
6.45713028	71.00050863
6.48313028	70.54018327
6.50913028	62.62073593
6.53513028	55.44976939
6.56113028	66.83478352
6.58713028	61.23054977
6.61313028	73.90597368
6.63913028	62.02504078
6.66513028	64.96423529
6.69113028	64.99928539
6.71713028	56.28772738
6.74313028	60.79123585
6.76913028	63.84403041
6.79513028	52.74063543
6.82113028	52.92781365
6.84713028	51.1634392
6.87313028	53.7260308
6.89913028	59.39113769
6.92513028	61.77784343
6.95113028	59.36299773
6.97713028	59.86928112
7.00313028	54.84676968
7.02913028	55.69742653
7.05513028	55.16130617
7.08113028	40.07448367
7.10713028	48.46971836
7.13313028	58.28434948
7.15913028	58.40054372
7.18513028	54.84248262
7.21113028	52.44030638
7.23713028	58.9270864
7.26313028	64.03931612
7.28913028	53.00270094
7.31513028	63.7977797
7.34113028	63.88967414
7.36713028	63.44049033
7.39313028	61.16002652
7.41913028	65.60073827
7.44513028	51.43425566
7.47113028	53.52408576
7.49713028	64.70452848
7.52313028	58.09304409
7.54913028	53.64998027
7.57513028	53.35973899
7.60113028	64.35228018
7.62713028	61.06771649
7.65313028	62.33100699
7.67913028	71.20592153
7.70513028	66.31706125
7.73113028	52.86474337
7.75713028	56.13848681
7.78313028	63.00045132
7.80913028	62.447968
7.83513028	63.08329272
7.86113028	61.87442175
7.88713028	63.65037188
7.91313028	65.46549747
7.93913028	65.50447913
7.96513028	64.04960504
7.99113028	66.30130835
8.01713028	67.75267509
8.04313028	62.53613254
8.06913028	56.57505461
8.09513028	54.42236521
8.12113028	56.97443058
8.14713028	60.60304891
8.17313028	67.28615829
8.19913028	60.79293214
8.22513028	57.82265593
8.25113028	57.91377027
8.27713028	62.49147189
8.30313028	63.54687587
8.32913028	62.05911365
8.35513028	63.65748136
8.38113028	62.00126523
8.40713028	63.55504612
8.43313028	70.37153916
8.45913028	66.57425087
8.48513028	57.77341831
8.51113028	49.71690795
8.53713028	50.09449161
8.56313028	51.15336879
8.58913028	47.52234139
8.61513028	51.51286543
8.64113028	51.63722736
8.66713028	59.68748863
8.69313028	67.07224099
8.71913028	59.59231613
8.74513028	60.13597484
8.77113028	65.86864103
8.79713028	53.56917664
8.82313028	59.02589983
8.84913028	50.3903566
8.87513028	59.87930511
8.90113028	69.92358964
8.92713028	62.00285308
8.95313028	53.96566131
8.97913028	46.62932919
9.00513028	51.90545434
9.03113028	51.76539313
9.05713028	59.85025385
9.08313028	58.12858235
9.10913028	59.39299348
9.13513028	50.08770444
9.16113028	72.85895777
9.18713028	68.69477987
9.21313028	56.79651604
9.23913028	44.05080249
9.26513028	52.96150216
9.29113028	56.94346906
9.31713028	53.09697934
9.34313028	53.00037968
9.36913028	64.47034389
9.39513028	61.21616305
9.42113028	80.65980868
9.44713028	67.18066005
9.47313028	67.83313355
9.49913028	59.84060706
9.52513028	51.82871177
9.55113028	55.43310919
9.57713028	60.38356954
9.60313028	59.26699984
9.62913028	59.8550472
9.65513028	53.22561325
9.68113028	61.20667929
9.70713028	66.30853886
9.73313028	67.81758677
9.75913028	66.38370691
9.78513028	51.65014769
9.81113028	51.14964463
9.83713028	60.55188357
9.86313028	53.02301631
9.88913028	61.36405679
9.91513028	52.28842069
9.94113028	59.80375829
9.96713028	60.36146695
9.99313028	54.69312339
10.0191302	8 67.8677101567042
10.0451302	8 60.0375086082849
10.0711302	8 67.7624191033428
10.0971302	8 63.1495458355376
10.1231302	8 58.000415504223
10.1491302	8 56.0253465171697
10.1751302	8 51.7563720486323
10.2011302	8 61.493175026046
10.2271302	8 73.657659708123
10.2531302	8 60.2967414753561
10.2791302	8 54.2615699756073
10.3051302	8 55.8007520779055
10.3311302	8 55.0003940126253
10.3571302	8 50.3686904863556
10.3831302	8 57.8122457797493
10.4091302	8 57.0543487888665
10.4351302	8 63.1788945912303
10.4611302	8 58.9010752194117
10.4871302	8 49.176436450409
10.5131302	8 57.1947330962842
10.5391302	8 57.41475549309
10.5651302	8 48.0027594201352
10.5911302	8 48.386507084005
10.6171302	8 50.6422113048987
10.6431302	8 47.9399852393743
10.6691302	8 51.2998969007683
10.6951302	8 60.2978344877315
10.7211302	8 61.3998471035082
10.7471302	8 52.1401245354512
10.7731302	8 48.4790904762579
10.7991302	8 51.5650805432495
10.8251302	8 58.1957999036557
10.8511302	8 53.2195250875512
10.8771302	8 51.2393409489603
10.9031302	8 51.1121602676851
10.9291302	8 49.3935237159669
10.9551302	8 47.5582908896552
10.9811302	8 59.0677730037402
11.0071302	8 63.3459456645541
11.0331302	8 60.9633965402818
11.0591302	8 62.3783037071423
11.0851302	8 56.1802633650851
11.1111302	8 44.7091150707371
11.1371302	8 45.9693606707103
11.1631302	8 51.2717424712497
11.1891302	8 58.7983850284854
11.2151302	8 72.9675139641613
11.2411302	8 57.034033446057
11.2671302	8 57.2439127283546
11.2931302	8 68.0004871428822
11.3191302	8 65.6701346037508
11.3451302	8 53.5660583905381
11.3711302	8 42.6880587165928
11.3971302	8 56.0031417928783
11.4231302	8 64.1396979677192
11.4491302	8 61.1360989269528
11.4751302	8 63.9523061833222
11.5011302	8 47.7121963875306
11.5271302	8 52.9275704191999
11.5531302	8 58.8778809200634
11.5791302	8 60.4782018802347
11.6051302	8 79.381616384166
11.6311302	8 71.5887662656243
11.6571302	8 48.2488790272894
11.6831302	8 51.0732953164996
11.7091302	8 53.0086103573089
11.7351302	8 68.0510811204553
11.7611302	8 68.2669721902928
11.7871302	8 52.1000723166906
11.8131302	8 55.0470303539263
11.8391302	8 57.0406175685972
11.8651302	8 59.9430242310564
11.8911302	8 44.1017803660388
11.9171302	8 45.9675438354353
11.9431302	8 67.4217123359686
11.9691302	8 54.5075094135094
11.9951302	8 56.8619939356278
12.0211302	8 59.8300911934063
12.0471302	8 52.5284096401145
12.0731302	8 57.5448970974849
12.0991302	8 54.3437261648667
12.1251302	8 63.0429592514453
12.1511302	8 60.4209109545183
12.1771302	8 59.1160390966623
12.2031302	8 60.7493739495331
12.2291302	8 66.1878002727303
12.2551302	8 54.1807982052998
12.2811302	8 43.5515436858459
12.3071302	8 63.7045534940984
12.3331302	8 55.6275293623645
12.3591302	8 54.6302771998215
12.3851302	8 68.6859662818155
12.4111302	8 63.2519962808485
12.4371302	8 53.1487654166457
12.4631302	8 49.4498612304676
12.4891302	8 40.5816443728879
12.5151302	8 54.619553459438
12.5411302	8 58.5073099542462
12.5671302	8 48.4381957042336
12.5931302	8 48.6285237472635
12.6191302	8 52.8632589136517
12.6451302	8 53.2945767632408
12.6711302	8 51.6067375954057
12.6971302	8 51.0003653571616
12.7231302	8 46.9441944413297
12.7491302	8 50.9953428965796
12.7751302	8 59.9061715202385
12.8011302	8 63.6467345258131
12.8271302	8 64.6344660658251
12.8531302	8 63.121215559431
12.8791302	8 58.3014345434026
12.9051302	8 56.0004011764912
12.9311302	8 58.3870868307833
12.9571302	8 55.8912108596751
12.9831302	8 53.0003796848935
13.0091302	8 51.8666000568406
13.0351302	8 49.8864159182497
13.0611302	8 50.0944702792008
13.0871302	8 56.3695953943694
13.1131302	8 53.6197333170885
13.1391302	8 53.7249510311045
13.1651302	8 51.8826229396592
13.1911302	8 48.4773457358822
13.2171302	8 54.9484406488011
13.2431302	8 57.0004083403571
13.2691302	8 60.274071996917
13.2951302	8 63.5427073453376
13.3211302	8 61.2091071335106
13.3471302	8 59.8740493080261
13.3731302	8 58.0046501980799
13.3991302	8 57.3448224324707
13.4251302	8 58.7353293325392
13.4511302	8 53.6021625899364
13.4771302	8 53.7750006424662
13.5031302	8 53.108605243391
13.5291302	8 51.4741288304012
13.5551302	8 51.8492214605237
13.5811302	8 50.7892436266476
13.6071302	8 61.4169444454015
13.6331302	8 69.6992940422303
13.6591302	8 61.8121569453957
13.6851302	8 54.3825624605885
13.7111302	8 57.1863892251641
13.7371302	8 66.419948275978
13.7631302	8 59.6969162983201
13.7891302	8 51.1154920939584
13.8151302	8 63.9632497019608
13.8411302	8 58.0077702826958
13.8671302	8 52.1112588241209
13.8931302	8 62.918533710824
13.9191302	8 64.6828290558674
13.9451302	8 61.2585830238149
13.9711302	8 66.5998041273689
13.9971302	8 69.1878142077914
14.0231302	8 68.0214848805489
14.0491302	8 60.1903911997733
14.0751302	8 66.1605532251062
14.1011302	8 65.0483308790064
14.1271302	8 54.8397092235409
14.1531302	8 58.5671429174529
14.1791302	8 49.6022696086237
14.2051302	8 54.6631985763692
14.2311302	8 59.1960016183718
14.2571302	8 52.9045052605235
14.2831302	8 61.516322029356
14.3091302	8 56.8496643023068
14.3351302	8 67.5136324822357
14.3611302	8 59.3891289758309
14.3871302	8 48.3265233263154
14.4131302	8 56.0314764095254
14.4391302	8 57.0215684788209
14.4651302	8 58.0229055920097
14.4911302	8 59.9831404907579
14.5171302	8 47.1121298504311
14.5431302	8 62.7019303451401
14.5691302	8 42.5980864194355
14.5951302	8 68.9258314398843
14.6211302	8 56.6765475158428
14.6471302	8 54.1168093720934
14.6731302	8 53.0665813018691
14.6991302	8 62.219673657122
14.7251302	8 44.7601652705053
14.7511302	8 42.0982088381524
14.7771302	8 57.1674308120621
14.8031302	8 56.3515819244989
14.8291302	8 51.6388131338147
14.8551302	8 41.5139377035487
14.8811302	8 55.3450601037344
14.9071302	8 68.953855726933
14.9331302	8 48.5171655208918
14.9591302	8 55.5181966879695
14.9851302	8 61.2515784053323
15.0111302	8 49.9573096990841
15.0371302	8 58.8947447437433
15.0631302	8 61.9981925779086
15.0891302	8 59.6811620662059
15.1151302	8 59.7636016046787
15.1411302	8 54.7275829378199
15.1671302	8 53.0003796848935
15.1931302	8 55.9320442938046
15.2191302	8 59.1708550677754
15.2451302	8 50.7240569092252
15.2711302	8 47.000336701698
15.2971302	8 48.3878106192206
15.3231302	8 59.2553547788438
15.3491302	8 53.8924016806404
15.3751302	8 48.336395670215
15.4011302	8 53.2326659827183
15.4271302	8 65.6622787275985
15.4531302	8 63.3878450941672
15.4791302	8 51.5093186869163
15.5051302	8 53.7581159774975
15.5311302	8 50.1428453167853
15.5571302	8 49.16191604367
15.5831302	8 51.4139221266201
15.6091302	8 50.4257184807514
15.6351302	8 57.3418713572124
15.6611302	8 51.3493008908981
15.6871302	8 53.9881359217415
15.7131302	8 51.6942800812275
15.7391302	8 49.4008551220653
15.7651302	8 59.0608883129659
15.7911302	8 53.4223635170952
15.8171302	8 50.9532275779443
15.8431302	8 52.6027782104056
15.8691302	8 54.7036511419307
15.8951302	8 62.3969616092149
15.9211302	8 59.4445273884764
15.9471302	8 58.011488986673
15.9731302	8 60.3858737990331
15.9991302	8 54.0194735570778
16.0251302	8 50.4162909249081
16.0511302	8 54.2442211849512
16.0771302	8 57.8123329356856
16.1031302	8 56.7726308089525
16.1291302	8 54.9908177309419
16.1551302	8 48.9015043120267
16.1811302	8 48.4258148317747
16.2071302	8 52.7326375469051
16.2331302	8 61.3850306705424
16.2591302	8 69.0608975590764
16.2851302	8 67.1176703286366
16.3111302	8 69.86059588694
16.3371302	8 53.9227568425092
16.3631302	8 53.016828373407
16.3891302	8 60.5076660249873
16.4151302	8 52.3980205504713
16.4411302	8 49.2860736412849
16.4671302	8 50.2808402185826
16.4931302	8 46.2719846704265
16.5191302	8 59.7730291605221
16.5451302	8 58.3479659375022
16.5711302	8 52.883866043634
16.5971302	8 43.1737040350638
16.6231302	8 52.1880401825081
16.6491302	8 54.6001527870839
16.6751302	8 60.8255818533097
16.7011302	8 53.5790926127035
16.7271302	8 47.3323950866194
16.7531302	8 53.7575643149723
16.7791302	8 46.2566837259473
16.8051302	8 47.6455578671025
16.8311302	8 44.9970539488045
16.8571302	8 44.2134489445588
16.8831302	8 37.7078177358833
16.9091302	8 44.4506194472206
16.9351302	8 38.8922528614444
16.9611302	8 50.5307749540088
16.9871302	8 43.6344962219414
17.0131302	8 55.6117150639598
17.0391302	8 46.174050637928
17.0651302	8 51.9051804104667
17.0911302	8 47.0693285801671
17.1171302	8 54.9899505126759
17.1431302	8 49.0651139554381
17.1691302	8 63.6898247538406
17.1951302	8 50.4290943352886
17.2211302	8 60.5545068439796
17.2471302	8 42.0093777041689
17.2731302	8 51.3363102886357
17.2991302	8 50.1409269701443
17.3251302	8 55.5192042785234
17.3511302	8 58.7300789353936
17.3771302	8 63.5003101267405
17.4031302	8 42.6360556887725
17.4291302	8 50.5611826056655
17.4551302	8 43.2987767575416
17.4811302	8 49.7425012183713
17.5071302	8 53.5513535187845
17.5331302	8 48.9579010929366
17.5591302	8 45.5088462713639
17.5851302	8 58.9502521334009
17.6111302	8 53.0830850615042
17.6371302	8 57.4063966720032
17.6631302	8 53.4607740827425
17.6891302	8 47.3152659597638
17.7151302	8 55.2515615255138
17.7411302	8 61.044499121835
17.7671302	8 51.4849628220316
17.7931302	8 56.8946324487098
17.8191302	8 47.5687442801964
17.8451302	8 58.1488790947792
17.8711302	8 58.3088950350129
17.8971302	8 49.6866281436693
17.9231302	8 54.60389173133
17.9491302	8 53.2290228910401
17.9751302	8 59.7326268379421
18.0011302	8 69.9566344306707
18.0271302	8 54.0959382209434
18.0531302	8 43.3583480722132
18.0791302	8 43.6323600895509
18.1051302	8 46.4888630050845
18.1311302	8 44.3270127405103
18.1571302	8 45.614141439999
18.1831302	8 51.5507717455776
18.2091302	8 54.0003868487594
18.2351302	8 53.427898004536
18.2611302	8 48.4997896876691
18.2871302	8 45.0003223739661
18.3131302	8 45.0003223739661
18.3391302	8 45.0003223739661
18.3651302	8 58.0731566582436
18.3911302	8 61.2795307650036
18.4171302	8 50.4849637737428
18.4431302	8 44.0520938974764
18.4691302	8 50.1470741444334
18.4951302	8 57.6875801278819
18.5211302	8 56.7804878824269
18.5471302	8 54.5592088994655
18.5731302	8 47.5568238824269
18.5991302	8 45.6995220359986
18.6251302	8 41.8818662401203
18.6511302	8 35.6900817953666
18.6771302	8 37.0581161526686
18.7031302	8 42.0582696948561
18.7291302	8 40.9916960917439
18.7551302	8 49.3743927189032
18.7811302	8 52.1851177627134
18.8071302	8 56.0004011764912
18.8331302	8 54.2789191476813
18.8591302	8 48.9940774900127
18.8851302	8 46.2981872404502
18.9111302	8 50.8876577617329
18.9371302	8 53.4772138752251
18.9631302	8 48.8181334048256
18.9891302	8 46.0003295378321
19.0151302	8 47.3744200983237
19.0411302	8 49.1460442344668
19.0671302	8 47.0601702855885
19.0931302	8 54.2848913777831
19.1191302	8 48.2948778279806
19.1451302	8 47.8022706517992
19.1711302	8 53.5697317594083
19.1971302	8 50.151660470082
19.2231302	8 47.1011040855638
19.2491302	8 62.330871823774
19.2751302	8 53.2444486653918
19.3011302	8 43.6748868527432
19.3271302	8 38.2463798276978
19.3531302	8 44.4169253699186
19.3791302	8 41.6799645007095
19.4051302	8 46.2523676615739
19.4311302	8 48.5808637020661
19.4571302	8 52.8941908121635
19.4831302	8 50.8421819163036
19.5091302	8 41.2082912814987
19.5351302	8 54.1531287634558
19.5611302	8 55.5352101370469
19.5871302	8 49.2830548704661
19.6131302	8 54.5132692587639
19.6391302	8 64.6700704396866
19.6651302	8 56.080787629979
19.6911302	8 58.6628148695797
19.7171302	8 39.18137707
19.7431302	8 64.9233983506536
19.7691302	8 54.1381361752614
19.7951302	8 49.1146857682226
19.8211302	8 54.803701758651
19.8471302	8 48.2992238238607
19.8731302	8 53.6847134599392
19.8991302	8 47.4380279839815
19.9251302	8 53.4932899044824
19.9511302	8 43.9062407132306
19.9771302	8 51.1699190332599
20.0031302	8 48.4090946828537
20.0291302	8 55.0995114118132
20.0551302	8 72.6808173124036
20.0811302	8 71.528531113296
20.1071302	8 53.838779642652
20.1331302	8 58.6339075523498
20.1591302	8 47.4265859251984
20.1851302	8 49.9703693692458
20.2111302	8 45.2713828579954
20.2371302	8 56.1279798611848
20.2631302	8 55.806039139415
20.2891302	8 43.1701821986553
20.3151302	8 54.7925494536141
20.3411302	8 44.3936412991403
20.3671302	8 44.5534637879343
20.3931302	8 42.2555906496031
20.4191302	8 50.6077185984816
20.4451302	8 58.3750923797884
20.4711302	8 49.2123924229397
20.4971302	8 61.3139325593349
20.5231302	8 57.5099025709816
20.5491302	8 56.4476657360086
20.5751302	8 55.2783249314189
20.6011302	8 53.3308324593476
20.6271302	8 51.0214618003695
20.6531302	8 43.5031161905875
20.6791302	8 46.39837761164
20.7051302	8 44.9612061042569
20.7311302	8 45.7201743817246
20.7571302	8 47.390280043575
20.7831302	8 44.5997417920244
20.8091302	8 50.6733452732572
20.8351302	8 51.9346124567065
20.8611302	8 51.8520050896132
20.8871302	8 49.5170611090298
20.9131302	8 43.2478264233535
20.9391302	8 45.3249779451043
20.9651302	8 55.8990666682414
20.9911302	8 54.1891140719228
21.0171302	8 46.4894964570841
21.0431302	8 50.5086558882229
21.0691302	8 50.0902934578959
21.0951302	8 49.3262549118942
21.1211302	8 54.4714940834211
21.1471302	8 49.4660883315306
21.1731302	8 50.6720178200868
21.1991302	8 50.7318288619996
21.2251302	8 45.9034290928469
21.2511302	8 54.1573304890067
21.2771302	8 54.6468463538486
21.3031302	8 55.3936020496839
21.3291302	8 50.6496608163065
21.3551302	8 53.8693005466232
21.3811302	8 60.5378617638453
21.4071302	8 51.1905368713129
21.4331302	8 47.6482903974183
21.4591302	8 53.8431041732035
21.4851302	8 58.6948980038965
21.5111302	8 40.0664517757626
21.5371302	8 39.7489749775387
21.5631302	8 47.3953878749772
21.5891302	8 46.5854553392778
21.6151302	8 47.4317071964272
21.6411302	8 48.9995904168599
21.6671302	8 56.737663355016
21.6931302	8 50.9438033610783
21.7191302	8 42.8018721927775
21.7451302	8 59.5734641564547
21.7711302	8 47.6773376586764
21.7971302	8 55.0818827279588
21.8231302	8 46.7808173580546
21.8491302	8 43.740354792498
21.8751302	8 50.6299579477644
21.9011302	8 51.7753350700139
21.9271302	8 64.509901427386
21.9531302	8 61.386018906104
21.9791302	8 57.4256506289223
22.0051302	8 54.0003868487594
22.0311302	8 54.371969937812
22.0571302	8 56.5446245999022
22.0831302	8 53.2084413659799
22.1091302	8 53.0239633471973
22.1351302	8 35.1755663709005
22.1611302	8 48.5198343416946
22.1871302	8 54.4860113678969
22.2131302	8 47.000336701698
22.2391302	8 47.2226749089483
22.2651302	8 52.1385827085459
22.2911302	8 55.9018513672548
22.3171302	8 52.0739843097206
22.3431302	8 56.9523357086758
22.3691302	8 47.0515582930398
22.3951302	8 55.8650658931504
22.4211302	8 53.0713872511948
22.4471302	8 56.8606480422941
22.4731302	8 41.7179764238824
22.4991302	8 60.8502686228953
22.5251302	8 52.6472261032997
22.5511302	8 46.4479322546183
22.5771302	8 61.5636870182934
22.6031302	8 46.7000739288622
22.6291302	8 46.7916452286797
22.6551302	8 56.743546362347
22.6811302	8 50.1143754084382
22.7071302	8 52.46372507733
22.7331302	8 58.9918786067254
22.7591302	8 45.6182033437756
22.7851302	8 55.5417814701881
22.8111302	8 46.4338516325196
22.8371302	8 50.5304595230822
22.8631302	8 47.162254853714
22.8891302	8 45.2038916878503
22.9151302	8 52.8655499280791
22.9411302	8 51.8902591540788
22.9671302	8 54.0668450955619
22.9931302	8 51.973574652507
23.0191302	8 57.7214730662935
23.0451302	8 53.3685579739574
23.0711302	8 43.0038102376623
23.0971302	8 37.8491531693937
23.1231302	8 44.7786881019875
23.1491302	8 54.2752723190239
23.1751302	8 45.316322313742
23.2011302	8 56.934888641279
23.2271302	8 44.306457518744
23.2531302	8 49.1223126124938
23.2791302	8 47.2869158190974
23.3051302	8 49.0144626910184
23.3311302	8 56.1390595796092
23.3571302	8 41.9370725105338
23.3831302	8 45.3741566193571
23.4091302	8 46.2265078107474
23.4351302	8 39.2360669165189
23.4611302	8 48.9853218426284
23.4871302	8 54.1554044359024
23.5131302	8 54.2334032621455
23.5391302	8 48.8719474972741
23.5651302	8 41.3850255578188
23.5911302	8 45.2854105703169
23.6171302	8 50.0003581932957
23.6431302	8 52.543769255431
23.6691302	8 50.0127228340595
23.6951302	8 49.8888426068271
23.7211302	8 50.6899616541848
23.7471302	8 45.5280392785252
23.7731302	8 45.4593564818707
23.7991302	8 45.551210524498
23.8251302	8 44.5611184552026
23.8511302	8 47.4346258036447
23.8771302	8 55.3553623580081
23.9031302	8 57.1342193865902
23.9291302	8 49.0049442800774
23.9551302	8 42.6106796003232
23.9811302	8 38.5828807203027
24.0071302	8 42.9804314401536
24.0331302	8 58.2013771793078
24.0591302	8 55.3502894485842
24.0851302	8 58.3802635662102
24.1111302	8 60.359929349009
24.1371302	8 56.9212949261101
24.1631302	8 64.4130226302675
24.1891302	8 78.9078749497951
24.2151302	8 89.192583196539
24.2411302	8 76.1224963858062
24.2671302	8 74.1257911844083
24.2931302	8 61.782197855284
24.3191302	8 63.7497866288346
24.3451302	8 61.074397211445
24.3711302	8 53.3845023265245
24.3971302	8 49.7677564645438
24.4231302	8 54.9453437749812
24.4491302	8 51.6036545143562
24.4751302	8 52.8532991017932
24.5011302	8 46.1876818996584
24.5271302	8 39.8815753972827
24.5531302	8 48.8389876536505
24.5791302	8 48.9090335528169
24.6051302	8 51.4527894892692
24.6311302	8 37.7112930960551
24.6571302	8 48.3918360419429
24.6831302	8 43.4413756954651
24.7091302	8 39.6115162409099
24.7351302	8 45.0003223739661
24.7611302	8 45.0823649931817
24.7871302	8 45.9249335880253
24.8131302	8 44.7517631803488
24.8391302	8 41.4180913491733
24.8651302	8 48.8311125923763
24.8911302	8 44.9355333445804
24.9171302	8 43.0227874663567
24.9431302	8 43.9374935823407
24.9691302	8 39.0691593962877
24.9951302	8 64.8111806769413
25.0211302	8 53.2067231155899
25.0471302	8 46.1901022010651
25.0731302	8 53.7002609383066
25.0991302	8 57.8123626991307
25.1251302	8 47.6265479559773
25.1511302	8 34.8692076468221
25.1771302	8 43.2327303602561
25.2031302	8 46.7403159630333
25.2291302	8 50.6140106606601
25.2551302	8 53.6808755426718
25.2811302	8 38.9793857385668
25.3071302	8 48.3580167414169
25.3331302	8 58.6335814076661
25.3591302	8 51.4627259797764
25.3851302	8 48.312647612001
25.4111302	8 42.1627624930257
25.4371302	8 36.0561431094641
25.4631302	8 37.4425807561147
25.4891302	8 46.8464162629244
25.5151302	8 41.0575528514804
25.5411302	8 40.5690088372196
25.5671302	8 47.1958907477342
25.5931302	8 40.5877111510401
25.6191302	8 38.0002722269047
25.6451302	8 43.9573259330838
25.6711302	8 59.9599452931682
25.6971302	8 57.0276488858388
25.7231302	8 47.566408982711
25.7491302	8 56.9848350688037
25.7751302	8 45.3190943896076
25.8011302	8 27.0380138933131
25.8271302	8 41.5817130921409
25.8531302	8 49.6661844919019
25.8791302	8 51.6216439513008
25.9051302	8 59.4544610438662
25.9311302	8 49.65509745569
25.9571302	8 43.8770347226373
25.9831302	8 42.5376709652229
26.0091302	8 43.4232847489638
26.0351302	8 45.0003223739661
26.0611302	8 51.4454156271856
26.0871302	8 51.9683838591631
26.1131302	8 47.8681762707627
26.1391302	8 41.9920261353607
26.1651302	8 44.5544869291723
26.1911302	8 53.2179749770066
26.2171302	8 52.3159205908219
26.2431302	8 47.4510332049973
26.2691302	8 42.4546602761495
26.2951302	8 48.9324611041681
26.3211302	8 51.7000128015981
26.3471302	8 43.5235363135713
26.3731302	8 50.470128877569
26.3991302	8 53.9705005666492
26.4251302	8 41.2959291483561
26.4511302	8 43.9263835719927
26.4771302	8 56.2918923361982
26.5031302	8 50.6626612692735
26.5291302	8 43.9638265235051
26.5551302	8 48.9480038844004
26.5811302	8 61.3879074095452
26.6071302	8 54.0717824574542
26.6331302	8 45.4119764135038
26.6591302	8 50.1353102196281
26.6851302	8 44.3048475664217
26.7111302	8 37.9329734082084
26.7371302	8 30.9513655199268
26.7631302	8 38.9082177834034
26.7891302	8 44.5406931736857
26.8151302	8 46.2113722800452
26.8411302	8 42.2885477187177
26.8671302	8 44.948630238686
26.8931302	8 49.7319415460874
26.9191302	8 47.7046474727492
26.9451302	8 44.0003152101002
26.9711302	8 44.7161114055805
26.9971302	8 43.570082142854
27.0231302	8 31.7814607010235
27.0491302	8 36.2215582827257
27.0751302	8 54.4088943481327
27.1011302	8 48.1893671245382
27.1271302	8 47.5674857141991
27.1531302	8 42.5230313470027
27.1791302	8 48.7230838610419
27.2051302	8 42.0003008823684
27.2311302	8 43.5334275813364
27.2571302	8 53.2592998046558
27.2831302	8 55.119938977936
27.3091302	8 55.6715115642707
27.3351302	8 52.0032319231965
27.3611302	8 42.8207086830359
27.3871302	8 42.2784471109621
27.4131302	8 55.810926968567
27.4391302	8 41.6768707419199
27.4651302	8 66.7988870233507
27.4911302	8 44.2813762496368
27.5171302	8 50.728237014606
27.5431302	8 42.2441575375967
27.5691302	8 53.979574262029
27.5951302	8 51.9920221415173
27.6211302	8 35.1607005349361
27.6471302	8 45.7874430389732
27.6731302	8 72.2102758207005
27.6991302	8 56.666520799215
27.7251302	8 46.4879744988955
27.7511302	8 42.2366461944895
27.7771302	8 50.3793525537547
27.8031302	8 52.842546650551
27.8291302	8 46.6221508200242
27.8551302	8 45.0990690802784
27.8811302	8 49.4570491888822
27.9071302	8 45.5932068512314
27.9331302	8 46.7433527216509
27.9591302	8 53.8931373358731
27.9851302	8 45.6286633874184
28.0111302	8 70.0929302223806
28.0371302	8 50.0470723732384
28.0631302	8 40.069119958048
28.0891302	8 50.3676070372595
28.1151302	8 52.1983428047147
28.1411302	8 55.1688596634605
28.1671302	8 44.267300810925
28.1931302	8 51.8123760690441
28.2191302	8 46.6142524917608
28.2451302	8 61.3020612566975
28.2711302	8 52.8934800383909
28.2971302	8 42.8724337599585
28.3231302	8 46.0587981621145
28.3491302	8 57.978541428803
28.3751302	8 63.4060707652942
28.4011302	8 64.0004584874185
28.4271302	8 64.6834416010813
28.4531302	8 64.3273976321921
28.4791302	8 67.3162231100275
28.5051302	8 76.1802999025918
28.5311302	8 84.5033238352471
28.5571302	8 79.4006031466535
28.5831302	8 94.9499745561707
28.6091302	8 100.252213513663
28.6351302	8 93.5863288294133
28.6611302	8 99.71842927682
28.6871302	8 120.1785001494
28.7131302	8 113.78560521492
28.7391302	8 102.128582244751
28.7651302	8 106.316906541588
28.7911302	8 105.736621703372
28.8171302	8 95.5231778334777
28.8431302	8 95.8151899675965
28.8691302	8 86.5722934355991
28.8951302	8 80.0703741672042
28.9211302	8 88.0006304202005
28.9471302	8 74.4336235706454
28.9731302	8 62.848155018008
28.9991302	8 68.3240016640089
29.0251302	8 64.6334391816628
29.0511302	8 57.4410712841128
29.0771302	8 60.174854776173
29.1031302	8 60.4506147646355
29.1291302	8 54.925120014112
29.1551302	8 49.1643745262778
29.1811302	8 46.1860048022903
29.2071302	8 52.2387800624772
29.2331302	8 57.8742308071877
29.2591302	8 52.3455792525252
29.2851302	8 46.0003295378321
29.3111302	8 49.4527821968552
29.3371302	8 53.6507512373861
29.3631302	8 50.3033477592079
29.3891302	8 49.842038806153
29.4151302	8 44.5299030127521
29.4411302	8 48.59235166303
29.4671302	8 52.2890686265965
29.4931302	8 54.1339835699335
29.5191302	8 45.0653496701867
29.5451302	8 46.7186262633082
29.5711302	8 43.7362522670443
29.5971302	8 47.1825330360316
29.6231302	8 53.7186726179947
29.6491302	8 61.0509567290622
29.6751302	8 51.3133464416895
29.7011302	8 41.0002937185025
29.7271302	8 43.2426764399539
29.7531302	8 50.8769780982879
29.7791302	8 41.6684338690891
29.8051302	8 44.6860824878138
29.8311302	8 45.9398292211215
29.8571302	8 61.4910629786384
29.8831302	8 52.0003725210275
29.9091302	8 51.8829855879036
29.9351302	8 50.4630061643943
29.9611302	8 45.8052160498661
29.9871302	8 44.0879568595127
30.0131302	8 45.4666817030183
30.0391302	8 51.4750455790624
30.0651302	8 58.0583118699241
30.0911302	8 58.1337818892582
30.1171302	8 41.2282549878414
30.1431302	8 47.505748807446
30.1691302	8 64.6735252478052
30.1951302	8 47.033329746412
30.2211302	8 50.9936407126664
30.2471302	8 53.9655980816765
30.2731302	8 45.1939245263492
30.2991302	8 61.4661945974871
30.3251302	8 48.5791254172445
30.3511302	8 54.6415975747916
30.3771302	8 59.6902132890056
30.4031302	8 60.9292775410333
30.4291302	8 56.405773923281
30.4551302	8 49.6372785369289
30.4811302	8 48.1012486040628
30.5071302	8 58.6705918351219
30.5331302	8 49.4491629972427
30.5591302	8 47.1309867239084
30.5851302	8 59.0325253608886
30.6111302	8 59.3013830907917
30.6371302	8 57.317058946996
30.6631302	8 53.6819118135433
30.6891302	8 53.8200887220264
30.7151302	8 51.5710050210719
30.7411302	8 53.4000019011377
30.7671302	8 44.5208218077011
30.7931302	8 56.8212254005382
30.8191302	8 63.3108376886624
30.8451302	8 53.3573999114775
30.8711302	8 48.4997514430165
30.8971302	8 44.2952793008972
30.9231302	8 46.6523108178761
30.9491302	8 49.4413147850796
30.9751302	8 53.5532100192326
31.0011302	8 56.4017045538591
31.0271302	8 52.8559672840786
31.0531302	8 50.3195402756857
31.0791302	8 41.9494383504304
31.1051302	8 41.9662415809153
31.1311302	8 51.8132727832755
31.1571302	8 52.7908734453373
31.1831302	8 58.5744890806022
31.2091302	8 46.8476423815974
31.2351302	8 45.5591200924125
31.2611302	8 54.0075238233712
31.2871302	8 56.0004011764912
31.3131302	8 58.326807192895
31.3391302	8 53.7118793271197
31.3651302	8 52.9327502341497
31.3911302	8 54.3448325153227
31.4171302	8 51.3709247239234
31.4431302	8 43.0849639987783
31.4691302	8 38.0443416730544
31.4951302	8 43.097265074269
31.5211302	8 46.4981285858312
31.5471302	8 46.0003295378321
31.5731302	8 42.1413061240243
31.5991302	8 34.6930324018163
31.6251302	8 35.1631517181084
31.6511302	8 40.0002865546366
31.6771302	8 43.5385406220164
31.7031302	8 44.9712351101409
31.7291302	8 46.9196999053617
31.7551302	8 49.6326987828151
31.7811302	8 38.3734400359419
31.8071302	8 41.6477641738448
31.8331302	8 51.1688505191167
31.8591302	8 49.1059541765503
31.8851302	8 52.3671595743923
31.9111302	8 46.7071476691109
31.9371302	8 49.0308257787707
31.9631302	8 44.660042490243
31.9891302	8 33.6181849949977
32.0151302	8 38.2549692857877
32.0411302	8 40.6965327573856
32.0671302	8 40.587978287729
32.0931302	8 42.2842316543443
32.1191302	8 43.2743237236396
32.1451302	8 44.5285163757701
32.1711302	8 46.7628860026249
32.1971302	8 51.6873253600632
32.2231302	8 55.782034447735
32.2491302	8 41.7758606778154
32.2751302	8 45.0762708081724
32.3011302	8 57.5451096470108
32.3271302	8 47.2215641821973
32.3531302	8 45.4710001265615
32.3791302	8 49.5542999639852
32.4051302	8 37.8354678531152
32.4311302	8 37.3100436214772
32.4571302	8 40.0150986833107
32.4831302	8 47.0808022584579
32.5091302	8 53.499810866729
32.5351302	8 49.8851292923585
32.5611302	8 49.0003510294298
32.5871302	8 48.714154894041
32.6131302	8 46.0003295378321
32.6391302	8 46.0003295378321
32.6651302	8 46.3285966782555
32.6911302	8 51.223318691219
32.7171302	8 54.7712778179053
32.7431302	8 49.641276749562
32.7691302	8 40.1822379032577
32.7951302	8 47.0164146569304
32.8211302	8 48.0804610541706
32.8471302	8 60.9514716944956
32.8731302	8 61.0004369958208
32.8991302	8 54.1577198838409
32.9251302	8 45.3032363521963
32.9511302	8 51.6953670981875
32.9771302	8 53.893412253093
33.0031302	8 62.4298297919181
33.0291302	8 59.2936926159857
33.0551302	8 73.6688159852268
33.0811302	8 86.7897106307035
33.1071302	8 90.6914635997409
33.1331302	8 107.854208585384
33.1591302	8 114.386359045446
33.1851302	8 153.157584661208
33.2111302	8 195.007067680416
33.2371302	8 163.717207442623
33.2631302	8 135.227325257253
33.2891302	8 140.931403240677
33.3151302	8 119.289938970946
33.3411302	8 100.269771465934
33.3671302	8 77.8536521555802
33.3931302	8 76.1520363738315
33.4191302	8 62.9886424305621
33.4451302	8 65.9115487719
33.4711302	8 58.9046334726449
33.4971302	8 50.7638921975138
33.5231302	8 55.643769579839
33.5491302	8 56.54393045994
33.5751302	8 49.5354543283507
33.6011302	8 48.4171613676991
33.6271302	8 55.2868261753015
33.6531302	8 68.3291476621207
33.6791302	8 58.7485149271381
33.7051302	8 43.3065971096822
33.7311302	8 34.3884213697329
33.7571302	8 41.7340557273778
33.7831302	8 46.3613300306907
33.8091302	8 52.2912453022014
33.8351302	8 54.7620482127586
33.8611302	8 46.6892502012078
33.8871302	8 39.602915711467
33.9131302	8 43.3051530102997
33.9391302	8 49.310992685669
33.9651302	8 56.1254670682231
33.9911302	8 46.0119135543829
34.0171302	8 40.4965063006323
34.0431302	8 42.3017700641566
34.0691302	8 42.6492633915944
34.0951302	8 49.679244829357
34.1211302	8 50.4306306010052
34.1471302	8 42.9999360322561
34.1731302	8 40.9608193472091
34.1991302	8 43.0003080462343
34.2251302	8 41.5893936463284
34.2511302	8 40.0002865546366
34.2771302	8 39.0993373329812
34.3031302	8 38.0002722269047
34.3291302	8 46.6131606606389
34.3551302	8 53.7931222330595
34.3811302	8 50.4652292608383
34.4071302	8 47.9868997791286
34.4331302	8 41.737167694604
34.4591302	8 42.5653342547231
34.4851302	8 38.8553080176552
34.5111302	8 39.8337399042508
34.5371302	8 40.5655771223429
34.5631302	8 46.6115078789461
34.5891302	8 44.3197383708596
34.6151302	8 47.0717523210039
34.6411302	8 41.7542359522318
34.6671302	8 39.6034852486307
34.6931302	8 40.7086058841428
34.7191302	8 40.8456047740037
34.7451302	8 42.4565927557969
34.7711302	8 41.5241788197986
34.7971302	8 42.2442256780011
34.8231302	8 39.7581741931295
34.8491302	8 37.6070957891501
34.8751302	8 35.8899046483349
34.9011302	8 43.6642916820784
34.9271302	8 36.6198666011083
34.9531302	8 46.2734351533661
34.9791302	8 55.0696413916817
35.0051302	8 33.6856884620313
35.0311302	8 38.4640821374656
35.0571302	8 45.3894045497026
35.0831302	8 42.5715654922164
35.1091302	8 45.4687253062665
35.1351302	8 41.8773149190474
35.1611302	8 41.9048606685058
35.1871302	8 49.9287529970504
35.2131302	8 57.9071748246136
35.2391302	8 57.4170362655526
35.2651302	8 61.9270336692182
35.2911302	8 59.9845106614508
35.3171302	8 45.4825450859136
35.3431302	8 53.5637347811879
35.3691302	8 44.4390666685251
35.3951302	8 56.8097281994277
35.4211302	8 48.8889916450653
35.4471302	8 41.0123082039281
35.4731302	8 43.9825414286193
35.4991302	8 66.6361671458717
35.5251302	8 47.5154323610568
35.5511302	8 72.0625019223513
35.5771302	8 65.3663075348799
35.6031302	8 71.6109984882055
35.6291302	8 62.6560484055907
35.6551302	8 100.830773237292
35.6811302	8 127.780775345553
35.7071302	8 116.43040946911
35.7331302	8 80.1041557658308
35.7591302	8 81.3097720523472
35.7851302	8 74.1259818903315
35.8111302	8 78.1907694259036
35.8371302	8 61.8980462911746
35.8631302	8 54.7743682273839
35.8891302	8 53.1650910551887
35.9151302	8 51.3496182868934
35.9411302	8 46.9230373350132
35.9671302	8 50.0280820871288
35.9931302	8 50.2047299418729
36.0191302	8 59.4290020419162
36.0451302	8 55.0181971243569
36.0711302	8 43.0379974407665
36.0971302	8 39.2444567809703
36.1231302	8 49.4430848981134
36.1491302	8 51.5283805158429
36.1751302	8 56.0829567868462
36.2011302	8 52.2710603411485
36.2271302	8 44.3503237867839
36.2531302	8 47.5710145323152
36.2791302	8 47.9410858582767
36.3051302	8 51.0593908043123
36.3311302	8 51.0005979172974
36.3571302	8 51.3137158492185
36.3831302	8 44.8859714537259
36.4091302	8 41.6371423573232
36.4351302	8 43.2541679708686
36.4611302	8 39.0641676126623
36.4871302	8 36.0002578991729
36.5131302	8 47.9440231099483
36.5391302	8 60.6985865042364
36.5651302	8 58.8042358448383
36.5911302	8 48.7521296805435
36.6171302	8 45.1150804479328
36.6431302	8 39.4307192456838
36.6691302	8 43.1386348776218
36.6951302	8 47.8345413459333
36.7211302	8 48.1066558177723
36.7471302	8 48.9691367729066
36.7731302	8 44.0129843927376
36.7991302	8 43.4401785031164
36.8251302	8 50.3028862990039
36.8511302	8 48.9144860314583
36.8771302	8 42.0003008823684
36.9031302	8 44.690200354215
36.9291302	8 46.6851394133524
36.9551302	8 46.7142679319667
36.9811302	8 43.1403529004166
37.0071302	8 39.4954689392578
37.0331302	8 47.5952939609862
37.0591302	8 49.6115321820775
37.0851302	8 43.6955981963638
37.1111302	8 38.3148215470192
37.1371302	8 47.230734387595
37.1631302	8 48.4631148801489
37.1891302	8 39.6611812796115
37.2151302	8 39.0002793907707
37.2411302	8 40.9159299060755
37.2671302	8 46.5471223305351
37.2931302	8 49.7009132965525
37.3191302	8 49.5794106337754
37.3451302	8 53.2372830179814
37.3711302	8 58.4610234420252
37.3971302	8 55.9612702665111
37.4231302	8 49.752077174312
37.4491302	8 39.0404692373544
37.4751302	8 37.6105325424223
37.5011302	8 45.4216735882095
37.5271302	8 49.3757878453627
37.5531302	8 34.604050607211
37.5791302	8 46.7137320821779
37.6051302	8 52.1957492297832
37.6311302	8 43.3123100071715
37.6571302	8 42.7285878147108
37.6831302	8 53.8383708286014
37.7091302	8 37.1255228613742
37.7351302	8 44.2618012615093
37.7611302	8 45.2753619510269
37.7871302	8 41.109414920275
37.8131302	8 49.5963672253228
37.8391302	8 45.1805857110262
37.8651302	8 37.4061028273001
37.8911302	8 42.4278156320598
37.9171302	8 48.1230185929864
37.9431302	8 49.8460913858729
37.9691302	8 46.5852649559949
37.9951302	8 36.9686729830389
38.0211302	8 36.5638595203357
38.0471302	8 61.8593014693788
38.0731302	8 49.996664600719
38.0991302	8 48.0165091175915
38.1251302	8 45.0543155357194
38.1511302	8 49.8607941175218
38.1771302	8 47.1138204308742
38.2031302	8 48.8977471171529
38.2291302	8 43.347128219474
38.2551302	8 53.2554838242097
38.2811302	8 51.2332660112044
38.3071302	8 55.5626579469001
38.3331302	8 54.1953143297365
38.3591302	8 57.5709001639863
38.3851302	8 38.5807243510226
38.4111302	8 39.491450457836
38.4371302	8 47.7662339604953
38.4631302	8 44.7355112768058
38.4891302	8 54.1169494815535
38.5151302	8 60.1660899834103
38.5411302	8 49.4753196604322
38.5671302	8 47.000336701698
38.5931302	8 45.393551746353
38.6191302	8 60.0763926529019
38.6451302	8 45.9785258511933
38.6711302	8 39.4529993305801
38.6971302	8 39.7640114901612
38.7231302	8 47.5311934358127
38.7491302	8 50.7441148402048
38.7751302	8 42.194266729097
38.8011302	8 50.5831027150602
38.8271302	8 52.858359923032
38.8531302	8 52.7044687896547
38.8791302	8 37.0342126815875
38.9051302	8 49.843931221076
38.9311302	8 44.839051984857
38.9571302	8 38.6647081172499
38.9831302	8 48.8180913273932
39.0091302	8 54.6449925499636
39.0351302	8 42.3065818799479
39.0611302	8 44.3718834162557
39.0871302	8 53.6895206982531
39.1131302	8 47.5311666555793
39.1391302	8 42.5953311107203
39.1651302	8 41.2449626448896
39.1911302	8 42.3010867114804
39.2171302	8 45.1308850993814
39.2431302	8 44.3279736639798
39.2691302	8 47.3627839835072
39.2951302	8 44.5756325860997
39.3211302	8 39.5257586937888
39.3471302	8 43.6092360137693
39.3731302	8 51.5511787265926
39.3991302	8 52.5302630413453
39.4251302	8 48.5145321046936
39.4511302	8 43.7172093940736
39.4771302	8 39.0002793907707
39.5031302	8 41.7367212369183
39.5291302	8 53.9234933030514
39.5551302	8 48.8594579315896
39.5811302	8 37.8057528064514
39.6071302	8 54.7480847218481
39.6331302	8 53.4964591411977
39.6591302	8 38.0515691060706
39.6851302	8 32.0935515843623
39.7111302	8 38.1305237164218
39.7371302	8 44.7691778232115
39.7631302	8 51.2087935679484
39.7891302	8 49.0409308777906
39.8151302	8 52.0112070856773
39.8411302	8 53.0192904039556
39.8671302	8 49.0976630349762
39.8931302	8 48.0723419652357
39.9191302	8 48.46008299238
39.9451302	8 34.4370952575051
39.9711302	8 37.1679022006578
39.9971302	8 39.5484576096722
40.0231302	8 48.3936017131823
40.0491302	8 42.4590772775823
40.0751302	8 53.3846419080206
40.1011302	8 46.5954907919095
40.1271302	8 48.2949486851513
40.1531302	8 38.1210159366426
40.1791302	8 48.6134067613335
40.2051302	8 42.8120872219529
40.2311302	8 43.0701352606331
40.2571302	8 47.3267813250022
40.2831302	8 45.5772263954103
40.3091302	8 51.9225742915342
40.3351302	8 39.5847862903716
40.3611302	8 39.4433799398802
40.3871302	8 54.1016827933336
40.4131302	8 40.1090413590136
40.4391302	8 40.8026142988897
40.4651302	8 39.978450158367
40.4911302	8 49.9213486726303
40.5171302	8 48.7930677511446
40.5431302	8 45.7044328802085
40.5691302	8 41.2466149032729
40.5951302	8 46.0003295378321
40.6211302	8 46.0591976334583
40.6471302	8 48.0003438655639
40.6731302	8 47.9043052788424
40.6991302	8 38.0035278632051
40.7251302	8 44.9286377665616
40.7511302	8 25.4032941520679
40.7771302	8 54.0982685923766
40.8031302	8 43.480139349178
40.8291302	8 44.900520301001
40.8551302	8 54.3942432183673
40.8811302	8 65.2318314365454
40.9071302	8 68.7611195561448
40.9331302	8 69.910794792509
40.9591302	8 73.602043035376
40.9851302	8 57.9720647869148
41.0111302	8 58.6420667826398
41.0371302	8 52.0353018082554
41.0631302	8 53.5825403958873
41.0891302	8 47.1939075020536
41.1151302	8 52.7274881279729
41.1411302	8 44.0286300983924
41.1671302	8 43.6424301516217
41.1931302	8 48.8672124504379
41.2191302	8 46.7954204113531
41.2451302	8 46.0003295378321
41.2711302	8 46.7817337941767
41.2971302	8 43.9143800546006
41.3231302	8 36.1461414414009
41.3491302	8 39.2618563798747
41.3751302	8 45.4439296098746
41.4011302	8 39.6835015001792
41.4271302	8 34.8349597862942
41.4531302	8 51.7965768467138
41.4791302	8 50.5771638308022
41.5051302	8 42.8481978504783
41.5311302	8 45.0929420023
41.5571302	8 42.9671789853242
41.5831302	8 39.0134601440266
41.6091302	8 41.2620860448447
41.6351302	8 46.2125463913225
41.6611302	8 46.7352787166698
41.6871302	8 37.9063022994353
41.7131302	8 40.9653674165539
41.7391302	8 42.3836057934178
41.7651302	8 34.6644367891508
41.7911302	8 35.6638788926012
41.8171302	8 39.0002793907707
41.8431302	8 41.8159139530395
41.8691302	8 40.1278324849182
41.8951302	8 44.0558592990792
41.9211302	8 48.4006490970899
41.9471302	8 44.3837303475414
41.9731302	8 42.5137070586294
41.9991302	8 42.496816964544
42.0251302	8 46.4424847664483
42.0511302	8 52.4513480348097
42.0771302	8 49.7366746669482
42.1031302	8 41.7535074501074
42.1291302	8 37.5463566180667
42.1551302	8 40.5522691771782
42.1811302	8 43.2639806951778
42.2071302	8 42.2728046938818
42.2331302	8 39.8577629045392
42.2591302	8 36.0219442513685
42.2851302	8 39.0002793907707
42.3111302	8 38.6157694439261
42.3371302	8 39.1240567837272
42.3631302	8 45.0117710532444
42.3891302	8 46.3241379108965
42.4151302	8 36.6844370293589
42.4411302	8 38.0002722269047
42.4671302	8 42.873383968125
42.4931302	8 57.7247650075544
42.5191302	8 63.4248282387765
42.5451302	8 48.8685760317168
42.5711302	8 39.2854931285701
42.5971302	8 41.9273770572381
42.6231302	8 43.8157341177967
42.6491302	8 36.5330614598339
42.6751302	8 44.1924873922296
42.7011302	8 52.1152807291846
42.7271302	8 46.2260527082086
42.7531302	8 45.2738720952509
42.7791302	8 40.0297442969483
42.8051302	8 42.2365142301136
42.8311302	8 36.1166274878743
42.8571302	8 38.886521348212
42.8831302	8 32.823557620044
42.9091302	8 49.8119274036622
42.9351302	8 37.994752219965
42.9611302	8 38.8183245623152
42.9871302	8 45.5174387460738
43.0131302	8 54.8352825088834
43.0391302	8 45.7871359934517
43.0651302	8 43.5169068220012
43.0911302	8 39.3473457229674
43.1171302	8 42.6160506038401
43.1431302	8 37.6655902573637
43.1691302	8 33.6844919996296
43.1951302	8 45.4242782168714
43.2211302	8 53.7400490773811
43.2471302	8 46.7003005298089
43.2731302	8 36.2259498728999
43.2991302	8 48.9556760705163
43.3251302	8 43.0152096211356
43.3511302	8 36.0870487318835
43.3771302	8 45.7771916882536
43.4031302	8 37.2903249787926
43.4291302	8 43.7053073914085
43.4551302	8 58.2195366380515
43.4811302	8 52.426637969999
43.5071302	8 50.144427235597
43.5331302	8 45.4100704525725
43.5591302	8 57.7143167240062
43.5851302	8 53.6110585140669
43.6111302	8 41.4523202472603
43.6371302	8 43.5138752340874
43.6631302	8 45.7372793606849
43.6891302	8 40.8489276535017
43.7151302	8 43.3948940992421
43.7411302	8 40.6453680437761
43.7671302	8 45.8020384337094
43.7931302	8 47.000336701698
43.8191302	8 32.4384895600481
43.8451302	8 40.1872775382987
43.8711302	8 42.2111467275058
43.8971302	8 38.1040697615778
43.9231302	8 48.5402320068513
43.9491302	8 52.0003725210275
43.9751302	8 40.0083574738831
44.0011302	8 41.1773588203061
44.0271302	8 42.264536234627
44.0531302	8 31.2061449814481
44.0791302	8 44.0328805961573
44.1051302	8 45.4021237231319
44.1311302	8 43.6901731559174
44.1571302	8 51.4797653763404
44.1831302	8 52.3202543304557
44.2091302	8 41.098567967585
44.2351302	8 36.0002578991729
44.2611302	8 34.7196786255113
44.2871302	8 42.195112620827
44.3131302	8 48.2412555970776
44.3391302	8 46.5581736169519
44.3651302	8 49.2047271838082
44.3911302	8 49.046801701135
44.4171302	8 46.4195376322901
44.4431302	8 40.2914897894566
44.4691302	8 39.3660711807744
44.4951302	8 44.2045160251547
44.5211302	8 44.9180521555801
44.5471302	8 45.0560802895476
44.5731302	8 41.8310236286764
44.5991302	8 38.0002722269047
44.6251302	8 39.5042713754152
44.6511302	8 39.5260398537031
44.6771302	8 41.3707922494443
44.7031302	8 45.4719101397583
44.7291302	8 41.8452754968357
44.7551302	8 43.3248711361557
44.7811302	8 47.4656255005148
44.8071302	8 44.296090208765
44.8331302	8 45.1563049519523
44.8591302	8 42.3519264166232
44.8851302	8 42.8155612812289
44.9111302	8 43.4699336186434
44.9371302	8 39.9120318001944
44.9631302	8 49.3317339877187
44.9891302	8 52.0249518705815
45.0151302	8 39.0580921197438
45.0411302	8 39.6295275729985
45.0671302	8 42.9822515318071
45.0931302	8 51.4505170897857
45.1191302	8 42.4363102634794
45.1451302	8 39.3031652855242
45.1711302	8 39.7073157544534
45.1971302	8 38.7172236851581
45.2231302	8 34.9957255054403
45.2491302	8 32.7911547867548
45.2751302	8 48.4937301856273
45.3011302	8 46.2701507197061
45.3271302	8 41.8989931152577
45.3531302	8 35.000250735307
45.3791302	8 36.4958010406421
45.4051302	8 41.3890960352223
45.4311302	8 40.357018372119
45.4571302	8 46.5520438175552
45.4831302	8 50.7402476828035
45.5091302	8 57.1956023896547
45.5351302	8 46.6129085797963
45.5611302	8 41.3081894967874
45.5871302	8 53.248012220603
45.6131302	8 40.8818805200674
45.6391302	8 33.1145902421491
45.6651302	8 35.6712634114985
45.6911302	8 48.6770271572342
45.7171302	8 36.3386921026234
45.7431302	8 39.5521258168846
45.7691302	8 34.6480271886575
45.7951302	8 43.6162723400431
45.8211302	8 37.2250059259422
45.8471302	8 41.8601685703282
45.8731302	8 38.1760981109827
45.8991302	8 44.8939021518826
45.9251302	8 38.0161356098009
45.9511302	8 40.9863688344913
45.9771302	8 41.0002937185025
46.0031302	8 39.04922302506
46.0291302	8 30.3096971214128
46.0551302	8 38.6015613342022
46.0811302	8 40.8918595167905
46.1071302	8 35.3850439078651
46.1331302	8 42.4016834026162
46.1591302	8 42.0844085302762
46.1851302	8 36.5643943540437
46.2111302	8 36.0002578991729
46.2371302	8 43.9756459893912
46.2631302	8 51.133996337699
46.2891302	8 45.936104219289
46.3151302	8 35.5798239400794
46.3411302	8 45.8511575269446
46.3671302	8 51.3466589031406
46.3931302	8 45.387063202439
46.4191302	8 36.6495780778213
46.4451302	8 35.8070842109896
46.4711302	8 45.5632784725199
46.4971302	8 41.7043175732287
46.5231302	8 43.8857275144929
46.5491302	8 47.3018416661689
46.5751302	8 38.9132478316002
46.6011302	8 42.7263440735125
46.6271302	8 47.9500336287235
46.6531302	8 47.5453255911918
46.6791302	8 53.4505805755642
46.7051302	8 40.4345813104663
46.7311302	8 40.278843120043
46.7571302	8 48.5019646662065
46.7831302	8 38.8001096644954
46.8091302	8 37.675374626064
46.8351302	8 45.921942698701
46.8611302	8 41.2237906388548
46.8871302	8 37.6383966676828
46.9131302	8 38.0002722269047
46.9391302	8 39.8551764734145
46.9651302	8 42.2170663603678
46.9911302	8 47.1896066307704
47.0171302	8 51.7660265886707
47.0431302	8 44.8994051637949
47.0691302	8 45.2562647599284
47.0951302	8 42.1770063201708
47.1211302	8 37.0980494061924
47.1471302	8 36.922310909026
47.1731302	8 40.7618479784918
47.1991302	8 39.284728252606
47.2251302	8 40.6184150259756
47.2511302	8 43.0069365631626
47.2771302	8 39.489539313517
47.3031302	8 42.3970106955163
47.3291302	8 48.2863305092035
47.3551302	8 52.0003725210275
47.3811302	8 47.5043770763839
47.4071302	8 45.5177764815205
47.4331302	8 47.8515114166774
47.4591302	8 49.6187192422496
47.4851302	8 53.1308270132124
47.5111302	8 51.0004713874901
47.5371302	8 52.0498419635508
47.5631302	8 53.1824837366119
47.5891302	8 59.6301510440541
47.6151302	8 59.0004226680889
47.6411302	8 57.2481796742901
47.6671302	8 55.362520865516
47.6931302	8 62.9596916485051
47.7191302	8 72.6693606866462
47.7451302	8 66.7195855270114
47.7711302	8 55.301121875192
47.7971302	8 55.1279628725022
47.8231302	8 52.438584338042
47.8491302	8 53.7101911457154
47.8751302	8 61.7836394486758
47.9011302	8 59.7308678622736
47.9271302	8 52.7900317851553
47.9531302	8 67.2993534253049
47.9791302	8 54.5575798006191
48.0051302	8 51.7314276162987
48.0311302	8 49.0161058703191
48.0571302	8 54.1254810059847
48.0831302	8 42.1820476100895
48.1091302	8 43.8594662119869
48.1351302	8 48.3241769427242
48.1611302	8 47.7203365331524
48.1871302	8 37.2736323263343
48.2131302	8 50.4716803376873
48.2391302	8 45.528178561201
48.2651302	8 36.1222087591779
48.2911302	8 44.1820767114322
48.3171302	8 37.277361902778
48.3431302	8 39.5055834425819
48.3691302	8 34.2178498437574
48.3951302	8 37.6890886879217
48.4211302	8 48.0003438655639
48.4471302	8 47.1445410576872
48.4731302	8 28.3289510464804
48.4991302	8 38.0921120319162
48.5251302	8 42.0394354524159
48.5511302	8 45.0065818981899
48.5771302	8 46.9867373813174
48.6031302	8 36.1841202015429
48.6291302	8 35.0268805846383
48.6551302	8 40.7810240550912
48.6811302	8 42.9073879692899
48.7071302	8 50.5493642928188
48.7331302	8 34.1934605046127
48.7591302	8 41.314452982714
48.7851302	8 54.7865805948638
48.8111302	8 51.4812692304868
48.8371302	8 40.2734298215986
48.8631302	8 43.4202603910702
48.8891302	8 45.7484774210788
48.9151302	8 37.3586694286427
48.9411302	8 42.8342652299594
48.9671302	8 43.1559793883223
48.9931302	8 43.8347287734417
49.0191302	8 46.4738321080112
49.0451302	8 42.9273840113661
49.0711302	8 49.2423798738326
49.0971302	8 42.2580015189822
49.1231302	8 41.5699770633467
49.1491302	8 50.5245326399972
49.1751302	8 46.1152440979667
49.2011302	8 37.2044154743091
49.2271302	8 34.2550658592339
49.2531302	8 40.6176716049659
49.2791302	8 40.8242439854379
49.3051302	8 37.848593033952
49.3311302	8 50.4024705176012
49.3571302	8 44.8729749384064
49.3831302	8 46.1702279624237
49.4091302	8 64.5399318964345
49.4351302	8 54.0261066817906
49.4611302	8 45.6561261355645
49.4871302	8 51.8133275410817
49.5131302	8 65.1759711719435
49.5391302	8 67.8702162450461
49.5651302	8 67.2327595817832
49.5911302	8 62.54443254417
49.6171302	8 56.6151698913871
49.6431302	8 59.1051807098591
49.6691302	8 60.2709951445832
49.6951302	8 61.2666943099455
49.7211302	8 60.7738400599786
49.7471302	8 56.2667340614731
49.7731302	8 47.5585153277289
49.7991302	8 42.0003008823684
49.8251302	8 44.5852630704262
49.8511302	8 49.0212376434964
49.8771302	8 46.0301955058608
49.9031302	8 41.0002937185025
49.9291302	8 43.386227698448
49.9551302	8 44.131242732157
49.9811302	8 42.4576574892165
50.0071302	8 44.3426325830677
50.0331302	8 45.5628031201249
50.0591302	8 39.0137638500507
50.0851302	8 31.8356145369757
50.1111302	8 35.0391420775544
50.1371302	8 41.5810665817318
50.1631302	8 41.5690234737297
50.1891302	8 35.2684515092823
50.2151302	8 40.1046416579124
50.2411302	8 40.9256838989377
50.2671302	8 39.3485699573436
50.2931302	8 38.3084091946236
50.3191302	8 38.6133148870586
50.3451302	8 47.5930559521401
50.3711302	8 45.4402282776866
50.3971302	8 36.8816442025168
50.4231302	8 46.5776390094511
50.4491302	8 43.8192492469766
50.4751302	8 33.5378855009122
50.5011302	8 38.3660736125834
50.5271302	8 48.7473269381466
50.5531302	8 47.4141764128034
50.5791302	8 35.3127653940131
50.6051302	8 31.6847419646777
50.6311302	8 27.4188613828715
50.6571302	8 29.3990455214621
50.6831302	8 31.947741030368
50.7091302	8 36.5390239857758
50.7351302	8 41.7150570061939
50.7611302	8 51.964982391152
50.7871302	8 35.7005710755269
50.8131302	8 34.1401718886934
50.8391302	8 35.5203036260351
50.8651302	8 39.1203775188821
50.8911302	8 40.3245893316174
50.9171302	8 41.9990812899353
50.9431302	8 33.0904439886347
50.9691302	8 34.4819984903747
50.9951302	8 39.8595317707994
51.0211302	8 37.3956492534251
51.0471302	8 28.4551254132441
51.0731302	8 37.0002650630388
51.0991302	8 37.4303032539518
51.1251302	8 50.667534652101
51.1511302	8 35.000250735307
51.1771302	8 35.0012224652323
51.2031302	8 35.9913002067958
51.2291302	8 31.0945860145807
51.2551302	8 43.6260727503649
51.2811302	8 30.5420565812157
51.3071302	8 40.4654949412527
51.3331302	8 40.058819719866
51.3591302	8 41.8634043627683
51.3851302	8 35.5487942158997
51.4111302	8 37.7354368800817
51.4371302	8 46.1097674330913
51.4631302	8 47.8920899641414
51.4891302	8 44.4729911940716
51.5151302	8 44.0003152101002
51.5411302	8 40.5522832951719
51.5671302	8 38.2961007863131
51.5931302	8 29.5784943309935
51.6191302	8 37.1550902334741
51.6451302	8 33.2438461876196
51.6711302	8 36.0623917731083
51.6971302	8 35.3952302404205
51.7231302	8 32.6224437850905
51.7491302	8 24.9560442441953
51.7751302	8 40.001151576069
51.8011302	8 43.4746083079117
51.8271302	8 36.2238306001223
51.8531302	8 48.8607804491665
51.8791302	8 55.4666103473912
51.9051302	8 37.9204848078587
51.9311302	8 36.7064745612429
51.9571302	8 45.3236049408647
51.9831302	8 43.8405072194031
52.0091302	8 43.3670829086146
52.0351302	8 39.2859837802328
52.0611302	8 35.0095825910924
52.0871302	8 29.4247234655604
52.1131302	8 30.8625772334267
52.1391302	8 35.5354985686574
52.1651302	8 31.385161051737
52.1911302	8 35.9820101529301
52.2171302	8 41.6043639750617
52.2431302	8 40.2178353964026
52.2691302	8 41.921479727862
52.2951302	8 42.2773402915573
52.3211302	8 43.8223431098889
52.3471302	8 36.5739182148187
52.3731302	8 34.990584332611
52.3991302	8 38.9309573655052
52.4251302	8 38.0002722269047
52.4511302	8 41.0892786594547
52.4771302	8 40.4605052905204
52.5031302	8 35.5156882042083
52.5291302	8 35.9400190049326
52.5551302	8 40.3754160459174
52.5811302	8 46.7212174000896
52.6071302	8 40.9859967146072
52.6331302	8 33.00775907293
52.6591302	8 41.0478509255489
52.6851302	8 49.2548552834659
52.7111302	8 46.6896300850328
52.7371302	8 36.217120040734
52.7631302	8 36.4174401979501
52.7891302	8 34.0002435714411
52.8151302	8 38.886655206711
52.8411302	8 43.7066721899544
52.8671302	8 36.9321293400346
52.8931302	8 37.7693110103958
52.9191302	8 40.9830034073398
52.9451302	8 41.5684978964744
52.9711302	8 49.102041853113
52.9971302	8 44.0809059056529
53.0231302	8 41.9941998220666
53.0491302	8 39.421830549762
53.0751302	8 33.5533996256798
53.1011302	8 36.8669163366807
53.1271302	8 44.8245665013932
53.1531302	8 49.2978348047786
53.1791302	8 41.0802482269196
53.2051302	8 47.8222794503613
53.2311302	8 38.3028113128152
53.2571302	8 42.3787802050572
53.2831302	8 39.4085039971713
53.3091302	8 37.9369938526292
53.3351302	8 40.5808555755887
53.3611302	8 36.3454615343206
53.3871302	8 46.7395400719098
53.4131302	8 41.6248257306341
53.4391302	8 51.2759059272932
53.4651302	8 51.2104070179611
53.4911302	8 39.5899798703948
53.5171302	8 42.1638901870788
53.5431302	8 27.388129887959
53.5691302	8 31.6165689219523
53.5951302	8 37.9221377726024
53.6211302	8 37.5460199408927
53.6471302	8 44.825409578482
53.6731302	8 41.9519117117776
53.6991302	8 40.8463974144208
53.7251302	8 36.8574701557898
53.7511302	8 32.2053119993832
53.7771302	8 42.9828504616167
53.8031302	8 41.0026949784892
53.8291302	8 38.0336194005958
53.8551302	8 38.9792485716363
53.8811302	8 49.6599531425443
53.9071302	8 42.3271889485707
53.9331302	8 52.4418425535914
53.9591302	8 50.1824317855445
53.9851302	8 48.1415564495371
54.0111302	8 57.1952016386507
54.0371302	8 57.0908448214847
54.0631302	8 56.1007527521894
54.0891302	8 81.7905281068706
54.1151302	8 87.6396493356614
54.1411302	8 72.3448596801148
54.1671302	8 64.8414017913425
54.1931302	8 69.9500024512428
54.2191302	8 63.4403308178414
54.2451302	8 62.0004441596867
54.2711302	8 71.0225294105831
54.2971302	8 62.4669548042032
54.3231302	8 54.3979141780966
54.3491302	8 62.4857110995173
54.3751302	8 50.9509402316149
54.4011302	8 42.3766521292319
54.4271302	8 46.3251867243872
54.4531302	8 41.9940726154035
54.4791302	8 45.9272370482342
54.5051302	8 44.3455752799185
54.5311302	8 35.789921820647
54.5571302	8 50.0672010792898
54.5831302	8 52.7931577398506
54.6091302	8 45.4637723227422
54.6351302	8 40.9566091034255
54.6611302	8 44.6995117591961
54.6871302	8 39.7249059919497
54.7131302	8 49.0300118436665
54.7391302	8 52.7925381632196
54.7651302	8 48.4737353248257
54.7911302	8 48.865563942238
54.8171302	8 41.4347757280936
54.8431302	8 42.6212923672692
54.8691302	8 51.1443166103122
54.8951302	8 42.358746144131
54.9211302	8 34.0002435714411
54.9471302	8 31.1889843409889
54.9731302	8 35.6282487703527
54.9991302	8 43.1699803463004
55.0251302	8 42.8702961244496
55.0511302	8 39.9551107828855
55.0771302	8 37.4622502710562
55.1031302	8 41.0278706858483
55.1291302	8 45.5009465034115
55.1551302	8 40.1724641121057
55.1811302	8 38.3103458566169
55.2071302	8 45.2409903416858
55.2331302	8 45.376026689632
55.2591302	8 42.3296700622156
55.2851302	8 40.9678427367639
55.3111302	8 37.0002650630388
55.3371302	8 37.0002650630388
55.3631302	8 41.841845898508
55.3891302	8 43.8842013537562
55.4151302	8 40.6038764649505
55.4411302	8 44.2631460064555
55.4671302	8 32.9070065481378
55.4931302	8 38.1557558035769
55.5191302	8 58.1528919500266
55.5451302	8 45.6640990711824
55.5711302	8 40.7312978548244
55.5971302	8 39.4567793025402
55.6231302	8 45.4787660821101
55.6491302	8 40.5283057356336
55.6751302	8 40.6912930481088
55.7011302	8 45.0607338097123
55.7271302	8 38.6129413010873
55.7531302	8 51.3993538104121
55.7791302	8 35.9789639079236
55.8051302	8 40.4088585822735
55.8311302	8 44.775474269953
55.8571302	8 42.7107171534432
55.8831302	8 38.6153259715214
55.9091302	8 41.5856021794081
55.9351302	8 41.9632502270566
55.9611302	8 35.9798711373103
55.9871302	8 48.0160677542125
[truncated: 922 more rows]
